# Supplementary material for: Pre-exposure of Arabidopsis to the abiotic or biotic environmental stimuli “chilling” or “insect eggs” exhibits different transcriptomic responses to herbivory
Source: Sci Rep. 2016 Jun 22;6:28544. doi: 10.1038/srep28544 (PMC4916510; doi:10.1038/srep28544)
Supplement: Supplementary Table S1 [file srep28544-s1.xls]

## Sheet: Table S1
Supplementary Table S1: List of all significantly regulated genes (Padj ≤0.05) with ≥2-fold expression change between the listed types of samples and their respective controls.
For abbreviations of sample types, compare legend to Figure 1. Sampling time point 1: P1E/C1; P1∗/C1. Sampling time point 2: P2E/C2; P2∗/C2. Sampling time point 3: P3E/C3; P3∗/C3;P3E+T/C3; P3∗+T/C3; P3∗+T/T; T/C3. The numbers are log2-fold expression changes. Red background: upregulated genes. Green background: downregulated genes. In column "[P3∗+T/T]subset" the 1,570 Pieris brassicae larval fee…
TAIR ID	P1*/C1	P2*/C2	P3*/C3	P1E/C1	P2E/C2	P3E/C3	T/C3	P3*+T/C3	P3E+T/C3	P3*+T/T	[P3*+T/T] subset
AT1G01010										-1.12694
AT1G01030							1.06927			-1.22923	*
AT1G01060	4.01938									-2.06393
AT1G01070	-1.31865						-1.27322		-1.04821	-1.60091	*
AT1G01080		1.04985
AT1G01100	1.1079
AT1G01110	-1.4741
AT1G01120	-1.59485
AT1G01140							1.60509	1.15081	1.09705
AT1G01180	-1.83198							1.04228		1.45364	*
AT1G01210	1.25377
AT1G01240	-3.8303							1.52187		2.46673	*
AT1G01250							-1.39243	-2.1758
AT1G01260									1.2247
AT1G01320	1.14962
AT1G01340		-1.21499					1.41645		1.45539
AT1G01380							-1.14395	-1.0001	-1.08233
AT1G01390	1.12242
AT1G01420								-1.50618		-1.88738	*
AT1G01430	-1.35937
AT1G01448										1.03089
AT1G01470	1.22245						1.71296		1.28621	-1.39608	*
AT1G01480										-1.0481
AT1G01490	-1.45201
AT1G01520	3.55124							-3.39852		-4.06824	*
AT1G01600	1.41192									-1.03568
AT1G01710	1.1538
AT1G01720	1.43969						1.28919			-1.3839	*
AT1G01780		1.01429
AT1G01830								-1.23059		-1.18645	*
AT1G01860							-1.0135		-1.10052
AT1G01900	1.21189
AT1G01910	1.53884
AT1G01940	1.09524
AT1G01970	1.42211
AT1G02060	1.85621
AT1G02070										1.23186
AT1G02090	1.47579
AT1G02110							-1.00756		-1.04807
AT1G02180		1.4039
AT1G02205							-2.81736	-1.79809	-1.86535
AT1G02230	-2.07184
AT1G02280	1.85979
AT1G02290							-1.11691
AT1G02300	-1.25153
AT1G02310	3.82532						1.24493		1.03738	-1.11936	*
AT1G02340	-2.06655							4.53179		3.80632	*
AT1G02350								2.29184		2.90896	*
AT1G02360	-1.76858	-1.08001						1.76893		1.17804	*
AT1G02370		-1.09841
AT1G02380							-1.91538		-2.27252	2.57344	*
AT1G02390									-1.23416
AT1G02400							3.39581	2.24556	2.60432
AT1G02450	-4.66122
AT1G02460	1.46624							-1.95417		-2.60743	*
AT1G02500	-1.39033
AT1G02600	1.71373
AT1G02610	-2.03177							2.5686		3.14592	*
AT1G02660							2.50602	3.04661	1.06052
AT1G02681									-1.01815
AT1G02690	1.6453
AT1G02730		1.2026
AT1G02770	-1.58639
AT1G02820	1.37477	-1.72173						-3.08169		-2.45481	*
AT1G02840	-1.08332
AT1G02850	-1.04263
AT1G02860							1.0164
AT1G02870	1.74577	-1.18982
AT1G02900							2.62566	1.49456	1.94069	-1.1311	*
AT1G02920		-1.51702					2.60235	2.2433	2.87016
AT1G02930							3.07623	2.48958	3.19622
AT1G02970	1.58348
AT1G03020	-1.19834
AT1G03055	1.13469						-1.03581		-1.03
AT1G03080	-1.16568
AT1G03090	-1.46993
AT1G03100	1.60112
AT1G03110	1.02465
AT1G03130	-3.34407
AT1G03210	-1.50387
AT1G03220	-1.42334							1.83831		1.21905	*
AT1G03230	-1.5674							1.60308		1.18339	*
AT1G03270							-1.49495		-1.49112
AT1G03290	-1.57394
AT1G03300							-2.54847		-2.49458	1.83249	*
AT1G03310	-1.3758						-1.66597		-1.47263
AT1G03360	1.2842	-1.33342
AT1G03400	-1.62274
AT1G03410	-1.52208
AT1G03430	-1.67088
AT1G03457								1.43789		1.39214	*
AT1G03475		1.01369
AT1G03495	3.33365							2.25263
AT1G03502	-2.25686
AT1G03530	1.67076
AT1G03560	1.20082
AT1G03610	-1.44069							1.26906
AT1G03630							-1.37777		-1.40181	1.31204	*
AT1G03650	1.61922
AT1G03740	-1.32864							1.35073
AT1G03743	2.76515	1.13782
AT1G03746	3.90749	1.75133
AT1G03820				1.47058			1.4659		1.80095
AT1G03830	1.16145
AT1G03840							-1.06797
AT1G03850	-4.36395	-1.7499
AT1G03860	1.07829
AT1G03880				1.87753
AT1G03905	2.25325						1.06812
AT1G03935	-1.46028
AT1G03940	3.5088
AT1G04020	2.20233
AT1G04050	1.30174
AT1G04170	1.15772
AT1G04180							1.33005	4.79397		3.46391	*
AT1G04270	1.33847
AT1G04280	-1.59487
AT1G04310	1.34477
AT1G04320	1.21517						1.0634
AT1G04350	-1.58219
AT1G04380	-1.0662
AT1G04400										-1.09545
AT1G04445	-1.48193
AT1G04457		1.49315
AT1G04480	1.45145
AT1G04520	2.82467						-1.26834	-1.98845	-1.03086
AT1G04530	-1.95104
AT1G04570	4.38345						1.80114	-3.19143		-4.99256	*
AT1G04600	-1.56323	-1.48318
AT1G04620	2.85637	1.77559
AT1G04625				2.40538
AT1G04635	1.25253
AT1G04650							-1.69258	-1.24845	-1.38031
AT1G04730	2.02383
AT1G04770							-1.10245	-1.64703	-1.30374
AT1G04870	1.13574
AT1G04900	2.06347
AT1G04940	1.34331
AT1G04945		-1.46264
AT1G05010	-2.19184						2.21905	1.57331	2.30382
AT1G05060	-1.72207
AT1G05100							1.78773		1.45405	-3.0505	*
AT1G05170	1.64348							-2.11163		-2.29997	*
AT1G05190		1.04338
AT1G05310			1.06229
AT1G05340							2.42958	2.16489	1.82569
AT1G05385		1.00301
AT1G05460							-1.49893		-1.14836
AT1G05470	1.56995						-1.20265		-1.11955
AT1G05490			2.08432
AT1G05540							-1.15842	-1.63396	-1.03602
AT1G05562								-2.0573		-1.31199	*
AT1G05575							2.09484	1.65877
AT1G05577			1.41642
AT1G05600							-1.02085
AT1G05620	-1.24062
AT1G05675							2.38373	1.73721	2.46809
AT1G05690								-1.65638		-1.70919	*
AT1G05730	1.83138								1.07417
AT1G05740							1.45707			-1.7114	*
AT1G05780	1.23183
AT1G05805	-1.87652
AT1G05870	2.16778							-1.96798		-1.39404	*
AT1G05980	2.2233
AT1G06000		-2.51105	-1.7734	-1.37228				-1.14028		-1.87131	*
AT1G06002	-1.90351			-1.19928			1.39128		1.84297	-1.43986	*
AT1G06080		4.87974	2.60792				-1.95302		-1.96726
AT1G06148								1.89587		1.6098	*
AT1G06160	-2.69243						1.88392		3.46667
AT1G06180	1.80425							-1.59649		-1.81764	*
AT1G06190	1.29488
AT1G06270	1.06578
AT1G06360	1.67042
AT1G06440	1.84595
AT1G06475	1.4995
AT1G06520							1.52115		1.63318	-1.41229	*
AT1G06550	1.39888
AT1G06560	1.07135
AT1G06570								-1.34386		-1.2114	*
AT1G06620	-2.05641						2.24143	1.45473	2.22637
AT1G06640	-2.13174			-1.06944			2.37163	2.56664	2.07914
AT1G06645							1.50138	1.72178	1.12005
AT1G06680	-1.62017
AT1G06690	1.4818
AT1G06720	1.78676	-1.53822
AT1G06730	1.0831
AT1G06780	1.05745
AT1G06800	-1.0399
AT1G06830	1.7795
AT1G06860	1.46786						1.05865
AT1G06950	1.48945
AT1G06980							-1.00407	-3.17432	-1.37079	-2.17025	*
AT1G07000	-1.68058						1.65783	2.0819	1.01877
AT1G07020	-1.38849							1.40008		1.10695	*
AT1G07050	4.06415
AT1G07070	2.15368
AT1G07090	-1.15317							1.60191
AT1G07110	1.27923
AT1G07128	1.21086						2.18729	1.43922	1.54098
AT1G07135	2.06355			2.31374				1.9321
AT1G07160	2.61616
AT1G07175							1.52546
AT1G07200	1.32169	1.1728
AT1G07230	-1.22178
AT1G07240							1.06152		1.07893
AT1G07260		1.58036					4.15292	1.96485	4.55368	-2.18806	*
AT1G07320	1.93917
AT1G07370	2.14408
AT1G07390	1.48071
AT1G07420	1.03876
AT1G07430								-2.30573		-2.26851	*
AT1G07440	-1.09225						-1.69857	-1.17198	-1.71403
AT1G07450	2.12229	1.66696					-1.1343		-1.23928
AT1G07490		1.01253					-1.7627	-1.41813	-1.54144
AT1G07500							1.97211		1.71982	-2.35405	*
AT1G07570	1.49495						1.02743			-1.59719	*
AT1G07590							1.07767
AT1G07705				1.75645
AT1G07730	1.10378
AT1G07750	-1.03945						1.22469	1.06725	1.10409
AT1G07780				-1.63104			1.68849	1.06738	1.68466
AT1G07790	1.18442
AT1G07820	1.08129
AT1G07840	1.16948
AT1G07880		1.16303
AT1G07900									1.4312
AT1G07920	1.16846
AT1G07930	1.19262
AT1G07940	1.39974
AT1G08050							1.40713		1.29102
AT1G08070	2.12067
AT1G08080									-1.06706
AT1G08165	2.00659
AT1G08230								-1.02378		-1.39288	*
AT1G08250								-1.45497		-2.34255	*
AT1G08260	1.68934
AT1G08360	1.23229
AT1G08380	-2.75347
AT1G08390	-2.19996						-1.28411		-1.16302	1.19861	*
AT1G08410	1.25101
AT1G08450	-2.10249
AT1G08560		1.28359
AT1G08570										-1.27886
AT1G08580	1.59762
AT1G08592										1.08562
AT1G08610	1.05999	-1.49603
AT1G08630	2.18791
AT1G08710										1.19419
AT1G08730	1.40285
AT1G08800							1.12879			-1.46258	*
AT1G08820	-1.02989
AT1G08840	1.66057
AT1G08920				-1.23726			1.23623		1.27032
AT1G08930							2.48154	2.44512	2.41363
AT1G08940							1.38446		1.06697
AT1G08985							-1.0324
AT1G09070							2.37764	2.04402	1.47077
AT1G09080	-3.75815
AT1G09100	1.13267
AT1G09110	1.82218
AT1G09130	2.271
AT1G09140	-1.15938
AT1G09155	-1.49408
AT1G09190	1.59081
AT1G09200	1.70106
AT1G09220	1.21988
AT1G09240										-1.04703
AT1G09245								1.33141		1.42781	*
AT1G09250							1.3537	1.60679	1.14463
AT1G09290	1.01251
AT1G09310	-1.2419						-1.03438
AT1G09340	1.09209
AT1G09350	3.25239							-2.37274		-3.74023	*
AT1G09390	-2.38656
AT1G09415	-1.35678
AT1G09460								2.28066		1.44904	*
AT1G09490							-1.01451		-1.06966
AT1G09530							-1.14984		-1.18148
AT1G09560									1.07131
AT1G09575							1.63173	2.83007		1.19834	*
AT1G09590	1.38327
AT1G09660							-1.22555		-1.05216
AT1G09690	1.59746
AT1G09710							-1.15536		-1.05413
AT1G09750							-1.2759		-1.12022	1.17587	*
AT1G09780	2.42353
AT1G09790							2.45536			-1.724	*
AT1G09800							-1.01153
AT1G09812	1.2323
AT1G09830	1.11478
AT1G09850	1.22292
AT1G09900	1.35808
AT1G09932	-2.0201						2.27755	1.68089	1.9487
AT1G09940							1.33645
AT1G09950							1.69252	1.57533
AT1G09960	1.4325
AT1G09970	-1.41676	-1.25081		-1.1289			2.13881	1.58249	2.08273
AT1G10020									-1.89575
AT1G10030	1.21989
AT1G10050	-2.39384
AT1G10070	-2.56288						2.92651	1.4655	2.90501	-1.46101	*
AT1G10090							1.07209
AT1G10140	-1.13803			-1.11609
AT1G10150	-1.63056								-1.0137
AT1G10155	3.46998									-1.82538
AT1G10160	1.04758
AT1G10270		-1.62591
AT1G10340	-1.96889						1.539	2.11266
AT1G10360	-2.05648
AT1G10370								-1.43198		-1.48905	*
AT1G10410	1.48848						2.07629		2.05399	-2.63069	*
AT1G10510	1.0646
AT1G10522	2.97963
AT1G10530	-1.619			-1.72265			1.9913		2.02503	-2.78012	*
AT1G10538	-1.18537			-1.1276
AT1G10550										2.54564
AT1G10560							1.14299	1.05306
AT1G10585				-1.6636			2.65917		2.87268	-3.91468	*
AT1G10586							2.71981		2.89833	-3.4554	*
AT1G10640		2.20733					-1.21089		-1.09646
AT1G10650								-1.5436		-1.76737	*
AT1G10657	-2.57463						-1.08459
AT1G10682							-1.80258		-1.83319	1.82236	*
AT1G10690	-1.06396
AT1G10700	-1.29009
AT1G10760							-1.13878		-1.15799
AT1G10850							-1.013	-1.65697
AT1G10900	-1.28687						-1.00358
AT1G10910	1.18716
AT1G10930	1.65709
AT1G10960	-1.08646						-1.13697		-1.07182
AT1G11000		1.28632
AT1G11070	-2.31209	2.88157					-2.03756		-1.91654	2.48089	*
AT1G11130	1.24765						-1.37836	-1.14986	-1.34103
AT1G11175	-2.13667
AT1G11185	-2.6498			-2.20989			2.83989		3.60883
AT1G11210	2.42443						2.71428			-2.47329	*
AT1G11220							1.61613		1.31254	-1.65835	*
AT1G11260	-2.48949						1.96295	3.46391	1.29429	1.50096	*
AT1G11290	1.00468
AT1G11360	-1.74748
AT1G11380								1.11823		1.68164	*
AT1G11390										-1.09303
AT1G11430	1.11329
AT1G11440	-2.62181
AT1G11470							-1.3546		-1.28702
AT1G11475	1.36074
AT1G11482										-2.21049
AT1G11540							1.56321		1.44979	-1.7356	*
AT1G11580	-1.49845			-1.08718			1.84348	1.31291	1.59224
AT1G11670							1.96665		1.74692	-1.28462	*
AT1G11700							-2.00684	-2.55476	-1.70361
AT1G11720	-1.32576
AT1G11750	1.09853
AT1G11755	1.02869
AT1G11810							1.61717			-1.81126	*
AT1G11920										1.41974
AT1G11960							2.928	2.17627	2.23346
AT1G12010	-1.31697
AT1G12013		1.05317
AT1G12040							-1.03917		-1.2104
AT1G12080	-1.81587		1.10545				-1.3097	-1.42932	-1.74828
AT1G12090							-2.82081		-2.09078	2.25615	*
AT1G12110								-1.07514		-1.53033	*
AT1G12200	1.27871
AT1G12210							1.04525
AT1G12230	-1.15977
AT1G12240	-5.05158			-1.91606			1.84827		1.82791	-1.64811	*
AT1G12244							-1.36637		-1.04083
AT1G12280								-1.32757		-1.19154	*
AT1G12290	-1.49376
AT1G12300							-1.14058
AT1G12320	-1.20843							1.15982
AT1G12370	2.73052							-1.14679		-1.61411	*
AT1G12380	-1.13259							-1.16422
AT1G12420	1.90144						1.43512		1.05057
AT1G12440	1.2063
AT1G12460							-1.1321		-1.12598
AT1G12510	1.48944									-1.25699
AT1G12550	-1.0522
AT1G12580	1.19783
AT1G12600	-1.0909							1.19813
AT1G12610							5.29749	5.14786	2.87652
AT1G12700	1.07818
AT1G12770	2.13472
AT1G12845	-1.51961						-2.26874		-1.62213	1.34695	*
AT1G12860							-1.40437	-1.22095	-1.28606
AT1G12960	1.75397
AT1G13030	1.5071	-1.14619
AT1G13080	-2.97013						-1.28879		-1.0446
AT1G13090	-1.01987
AT1G13110	-1.67309
AT1G13160	1.65856
AT1G13190	-1.46834
AT1G13210	-1.9909						1.53508	2.31815	1.54173
AT1G13245	-1.61401							1.0997		1.53414	*
AT1G13250	-2.04266
AT1G13270	1.88575
AT1G13280	-3.12126
AT1G13330	1.79292
AT1G13340				1.60827			1.64905	1.46286	1.70299
AT1G13360										-1.22388
AT1G13390							1.4051		1.45376
AT1G13410	2.18837
AT1G13448	-3.89858						-2.00968		-1.78773	1.52263	*
AT1G13470	-3.05501	-1.89431
AT1G13520				2.62431			1.30697		1.81937
AT1G13560	1.0707
AT1G13630							1.85804
AT1G13650	-4.34328						-3.33276		-3.52385	2.69872	*
AT1G13700	-2.51098							2.87533		3.74985	*
AT1G13730	1.19738							-1.41856
AT1G13740	1.34277
AT1G13750	-1.63295
AT1G13810		-1.11579
AT1G13830	-1.56596						1.1062		1.48982	-1.09909	*
AT1G13910							-1.17463	-1.14308	-1.08962
AT1G14040	1.07754						1.10355
AT1G14060		-1.35312
AT1G14070	-1.064
AT1G14120	-2.75024			-2.50002			3.83626		3.33876	-3.38433	*
AT1G14130	-1.48462			-1.23222			1.44974		1.52387	-1.22995	*
AT1G14150							-1.44359		-1.31576
AT1G14170							1.36724	1.0397	1.53462
AT1G14200	-2.16493							1.36024		1.87067	*
AT1G14205	1.689							1.53186		1.41572	*
AT1G14230	-1.21093						1.34667	1.7031	1.21863
AT1G14240	-3.00525			-1.43695			2.70256	3.13512	2.54124
AT1G14250	-5.05799						2.82767	3.43549	2.74043
AT1G14270	1.19983	1.03299
AT1G14320	1.59867
AT1G14345							-1.27236	-1.09456	-1.18645
AT1G14350	1.75313							-1.03654
AT1G14360	-1.25015
AT1G14370	-1.72414							1.52179
AT1G14410	1.98453
AT1G14440										1.53421
AT1G14460							-1.15164
AT1G14480	1.36836						1.33906	1.57857
AT1G14520	-1.19388
AT1G14650	-1.8738									1.51851
AT1G14687	1.15381
AT1G14700	-1.5499	1.23393					-1.33989		-1.64704	1.12351	*
AT1G14750								2.34812		2.23705	*
AT1G14780							2.28616	1.28443	2.21733
AT1G14790	-1.97279									1.02777
AT1G14820	1.59471						1.03752		1.02169	-1.26928	*
AT1G14840							-1.21785
AT1G14870	-1.7527						2.28252	2.22959	1.87615
AT1G14880	-3.76005
AT1G14930	-1.88094
AT1G14950	-2.31303	1.08538
AT1G14960	-2.36747
AT1G14990	1.58229
AT1G15000	-1.27661								-1.06853	1.00909
AT1G15002	1.17895
AT1G15010							4.46129	4.68959	2.52729
AT1G15020	-1.40038									1.03707
AT1G15050							-1.36852	-1.24962
AT1G15080	2.04412
AT1G15100	1.86088						1.64519		1.53678	-2.89486	*
AT1G15125	-2.47051						2.18529	1.75284	2.68239
AT1G15175	-3.6397	1.16456					-1.22691		-1.17861	1.33272	*
AT1G15210	-2.20574						1.76419	1.86942	2.02157
AT1G15250	1.38579
AT1G15260							-1.954	-1.73618	-1.73294
AT1G15290	-1.3577						-1.09976
AT1G15320								2.18726		2.23603	*
AT1G15400	-2.66169
AT1G15410							-1.22141	-1.15795	-1.154
AT1G15415							1.37364		1.88558	-1.2693	*
AT1G15420	1.67687	-1.06088
AT1G15440	2.0584	-1.76987
AT1G15480		-1.31159
AT1G15510	1.60248	-1.42881							-1.02489
AT1G15520		-2.68783
AT1G15550							-3.45134		-2.86246	2.35274	*
AT1G15580		1.11914
AT1G15660	1.31536
AT1G15670	-2.13338						2.04226	2.98979	2.18908
AT1G15690	1.39209
AT1G15700	-1.12679
AT1G15740	-2.39908							1.18627		1.55957	*
AT1G15760	2.11192
AT1G15790	-2.486
AT1G15820	-3.97828
AT1G15830	2.10782
AT1G15870	2.66101
AT1G15890	-1.11781
AT1G15930	1.32092
AT1G15950	-1.12723
AT1G15980							-1.10017		-1.14115
AT1G16000	1.09362
AT1G16110	-2.15391							1.73516		1.53732	*
AT1G16120	-1.25375							1.03211		1.5449	*
AT1G16130							1.85606	3.00614	1.20421
AT1G16140	-1.89025							1.60069		1.55367	*
AT1G16160	-1.66235							1.46343		1.38898	*
AT1G16280	2.10346
AT1G16300	2.04777
AT1G16310	1.51403
AT1G16330				1.29612
AT1G16370	-2.80304						4.12734	2.46082	3.51518
AT1G16400		-1.19766
AT1G16410		-1.37532
AT1G16420		-1.40791					2.30422		1.9495	-1.96611	*
AT1G16445	1.59254
AT1G16470	1.24983
AT1G16480	1.0475
AT1G16500							1.26339		1.67522
AT1G16510							1.26869	1.15592	1.76233
AT1G16515								-2.3227		-1.80833	*
AT1G16520	1.91567
AT1G16635	2.00057
AT1G16640	1.21737
AT1G16650	1.01451
AT1G16670	-2.10736
AT1G16730								-1.77184		-1.55026	*
AT1G16750	1.09928							-1.18148
AT1G16790	1.09216
AT1G16830	1.26077	-1.09558
AT1G16850	4.04519			-2.06045
AT1G16880							-1.06185	-1.02966
AT1G17020	-1.33859
AT1G17050	1.67307							-1.28254
AT1G17090	2.03305						1.04528		1.09553	-1.89313	*
AT1G17100	3.32962							-1.99541		-1.21699	*
AT1G17120	-1.12773
AT1G17140							-1.00725	-1.18141
AT1G17147	-2.1422							1.07184
AT1G17170	3.79133								1.1472
AT1G17190							-1.76178		-1.70031
AT1G17250	-1.34278						1.17437		1.13625
AT1G17340	-1.53264							1.09847
AT1G17380	-3.20895			-2.70226			3.63747	1.84191	3.6474
AT1G17420	-3.48644			-2.52373			3.65707	1.91561	3.10893
AT1G17430	-2.199							1.00543
AT1G17440	-1.07814
AT1G17450	-1.2255
AT1G17500	-1.07391
AT1G17510	1.04597
AT1G17570										-1.12487
AT1G17620	-1.56414						1.0895	1.86917
AT1G17630	1.69957
AT1G17650		2.16061
AT1G17665	4.41197
AT1G17690	1.21089
AT1G17700							-1.11953
AT1G17745							1.49186	1.32013	1.65893
AT1G17750				-1.04532			2.17338	1.07092	1.61008	-1.10246	*
AT1G17810							-1.05325		-1.60473
AT1G17830							1.23354		1.47367
AT1G17870							-2.15156	-1.03144	-1.94363	1.12013	*
AT1G17880	1.09839
AT1G17920	1.16184
AT1G17940								-1.98286		-1.81135	*
AT1G17970	-2.25405						-2.26822		-2.19689	1.99874	*
AT1G17990	-2.91253							1.42316		1.48753	*
AT1G18000	-2.65222
AT1G18010	-2.75056
AT1G18020	-2.8939							1.35152		1.4446	*
AT1G18050							-1.07246		-1.17313	1.06298	*
AT1G18060							-1.00185		-1.00327
AT1G18075	1.67892
AT1G18080	1.35366
AT1G18090	1.74899
AT1G18120	-1.02936						1.55537		1.29363
AT1G18191							2.99027	2.77446	2.36944
AT1G18200							3.02736	2.91071	2.35861
AT1G18210	1.00292						2.49904	2.06719	2.06667
AT1G18230				1.32612
AT1G18265		1.82197					-1.24865	-1.24738	-1.56292
AT1G18300				1.75288			1.66342
AT1G18320	2.64781	-1.62655
AT1G18330							-1.13977	-1.11093
AT1G18360							-1.88438	-1.29095	-1.51425
AT1G18390							1.42838	1.08887	1.0876
AT1G18400	1.30966
AT1G18415							-1.02301			1.30125	*
AT1G18440	1.04503
AT1G18485		1.0053
AT1G18520	2.05962						1.48956		1.61568	-1.64859	*
AT1G18540	1.57519
AT1G18550				1.37034					-1.23452
AT1G18570	-1.80586						1.02563	1.8261
AT1G18620	-3.07614						-1.31143	1.27802	-1.5374	2.58945	*
AT1G18630	1.2029
AT1G18650							-2.0146	-1.16797	-1.80119
AT1G18660	2.1339									-1.10883
AT1G18710				-1.90303			2.38776		2.54074
AT1G18750	2.99929
AT1G18773							-1.02672		-1.02473
AT1G18800	1.28235	-1.42903
AT1G18810	-2.55509							-1.21989		-1.27771	*
AT1G18820	1.08108
AT1G18850	1.43717	-1.92331
AT1G18870	-1.81327
AT1G18880	-1.04238						-1.40441		-1.35109
AT1G18900	1.60956
AT1G18940	-1.46639
AT1G18980				1.5264		1.49389
AT1G19000	-2.1045						-1.22466		-1.35396	1.49555	*
AT1G19020				1.65742			2.65442	3.4882	2.01189
AT1G19140	1.70127
AT1G19150	-1.13018						-1.71535		-1.7026	1.19837	*
AT1G19180							2.59375		2.37725
AT1G19190										-1.444
AT1G19250		-2.60358
AT1G19270	-1.62875							1.27076
AT1G19290		-1.13753
AT1G19300	-1.82157			-1.21994			1.80114	1.06347	1.86986
AT1G19310	-1.81808							1.40965
AT1G19320								1.96849	1.8611	1.4863	*
AT1G19330									-1.06363
AT1G19340							-1.38246	-1.08131	-1.42237
AT1G19350							-1.4901	-1.02833	-1.33252
AT1G19376	1.89762
AT1G19380							2.94812	3.07107	2.7889
AT1G19396	-1.56987							1.03951
AT1G19450	1.13656
AT1G19490	2.34919							-2.23152		-2.61993	*
AT1G19510							1.04098	1.31683
AT1G19550	-2.93929			-2.35006			1.81742	1.28752	1.55226
AT1G19570	-2.91751			-1.98077			1.80982	1.20746	1.58104
AT1G19600	1.17178
AT1G19610	-2.81076						1.93096		2.62312
AT1G19630							-1.02418	-1.80953	-1.27352
AT1G19640	-1.49536			-1.5651			1.67957		1.45004
AT1G19650	-2.57969
AT1G19660	-3.28973
AT1G19670	-6.32196			-2.40619			2.51995	1.03538	2.61766	-1.48458	*
AT1G19680	-1.18659			-1.115			1.09769		1.16282
AT1G19700								-1.79308		-1.40942	*
AT1G19770	-1.80179							2.10164		1.62184	*
AT1G19780								1.65742		1.2825	*
AT1G19835										1.20959
AT1G19890	1.18763
AT1G19920	1.40967
AT1G19960	-5.14645						-1.89156
AT1G19990	1.53907
AT1G20015	1.10551
AT1G20070							1.62884	-2.1032		-3.73204	*
AT1G20160									-1.24954
AT1G20190		1.06506					-2.20331	-1.72393	-1.59409
AT1G20230	1.25828
AT1G20310							1.60205			-1.42631	*
AT1G20350	-2.90986							1.13184
AT1G20380	1.07537
AT1G20440	1.35362						1.65052			-1.42364	*
AT1G20450							1.29938
AT1G20470							-1.5808	-2.55154	-1.61286
AT1G20490	-1.55785			-1.23586
AT1G20510	-3.09468			-1.49452			1.67927	1.31239	1.69439
AT1G20515	-1.62992			-1.11161			1.22944		1.21733
AT1G20560	-1.34048
AT1G20620	-3.51077
AT1G20650							-1.56982	-1.22941	-1.39653
AT1G20790	-1.8267
AT1G20870	1.17439							-1.09362
AT1G20910	1.71895
AT1G21010	-1.06397
AT1G21050							1.07244	1.03217
AT1G21090	1.00372
AT1G21100	-1.73716						1.72539	1.9852	1.66954
AT1G21110							1.01742	1.626
AT1G21120							1.12312	1.83514	1.19142
AT1G21130		-1.30531						1.66713
AT1G21210	-1.78015
AT1G21230	-1.84206
AT1G21240	-2.77106			1.72945			1.92263	2.00619	2.11649
AT1G21250	-2.11262	-1.56652
AT1G21260							-1.13739			1.17067	*
AT1G21270	-2.65744							1.28373		2.19674	*
AT1G21286	-2.44982							1.4365		1.97092	*
AT1G21310	1.09276			2.06497			1.63894	2.17406	2.47555
AT1G21370	-1.00737
AT1G21400	-1.0077						-1.06818	-1.09076
AT1G21420	2.53404
AT1G21460	1.89118							-1.33783		-1.03585	*
AT1G21500	-5.19217						-1.13735			1.42529	*
AT1G21525	2.47941	2.70986					1.34041		1.69631
AT1G21528	1.92971
AT1G21550							1.6101
AT1G21600	1.55174
AT1G21650	2.19674						1.02391
AT1G21690	1.2585
AT1G21790										-1.03547
AT1G21835	-1.70068
AT1G21910									-2.98569
AT1G21920	-1.2548						-1.70079		-1.36002	2.38935	*
AT1G22030							-1.63017		-1.58495
AT1G22140	-1.12266
AT1G22160	-1.7463						-2.02539	-1.84038	-1.85923
AT1G22180							1.48584		1.45951
AT1G22190	2.20886			1.59718
AT1G22220	1.67526
AT1G22230	1.21056		1.68196							1.1833
AT1G22250	-1.68488
AT1G22280							1.09493	1.34111
AT1G22330	-1.77298									1.29061
AT1G22360	-3.44808							1.63154
AT1G22370	-2.19035						-1.03966		-1.60857
AT1G22380	-2.15195	1.50213						1.11001
AT1G22400	-1.57319							1.71789
AT1G22403	1.27209
AT1G22410		-1.09231
AT1G22470										-1.01204
AT1G22500	-1.70653
AT1G22530	1.34448							1.31615
AT1G22540	-1.03562						-1.15869		-1.19152	1.03737	*
AT1G22550	-1.82277			-1.39073
AT1G22570		-1.7253					2.41785	2.52298	1.60939
AT1G22590	1.15042
AT1G22640	-2.14363
AT1G22710	1.014
AT1G22780	1.48526
AT1G22810							3.36466	2.80354	2.74153
AT1G22840	1.03221
AT1G22885							1.0221	1.01235
AT1G22890	-2.32175						1.37549	1.79621	1.45375
AT1G22980			1.21549
AT1G22985	-1.51655
AT1G22990	-1.50223
AT1G23010	1.89585
AT1G23020	-1.29796									1.14404
AT1G23037	-1.96457			-2.13617
AT1G23040										-1.47037
AT1G23050	-1.99331
AT1G23052			1.0851							1.02543
AT1G23060	-2.98393
AT1G23080	-1.67492						-1.87635	-1.25282	-1.8235
AT1G23090	2.40756						1.90996	1.17269	2.07615
AT1G23100	2.92772	-1.02336
AT1G23120	-1.0602
AT1G23130	-1.07692
AT1G23140	1.19004
AT1G23149	1.37217
AT1G23160		1.9393
AT1G23200							-1.25698			1.19593	*
AT1G23205		1.70243
AT1G23280	1.25883
AT1G23290	1.44832
AT1G23390	-3.20123						-1.47502	1.40025		2.87527	*
AT1G23400							-1.39913		-1.32594	1.30034	*
AT1G23480	-1.09233							1.7853		1.13663	*
AT1G23550	1.49129									-1.0594
AT1G23570	1.82131
AT1G23750		1.43229
AT1G23800							1.37192		1.04845	-1.24812	*
AT1G23810			-1.63618	1.39655			-1.35742	-1.81533	-1.60127
AT1G23840	-2.38846
AT1G23850	-4.1094			-1.47508			3.38839	2.25404	3.24734
AT1G23860	-2.08882
AT1G23870							1.35862	2.07027
AT1G23960	-1.21276
AT1G23970	-1.02056
AT1G24020	-1.33459
AT1G24068									-1.3945
AT1G24070	-6.1779			-4.47543			2.94393	2.49161	3.07836
AT1G24090	2.32687	-1.25649		-1.1703
AT1G24095	1.16184
AT1G24100	-1.44769
AT1G24120							-1.02509
AT1G24140		-1.15274
AT1G24145	-1.78964						1.8131	2.06971	1.47584
AT1G24147	-3.52133
AT1G24265	1.06069
AT1G24280	1.0563
AT1G24310	1.79248
AT1G24330	-1.75079			-1.00386			1.08168			-1.44803	*
AT1G24380									2.36506
AT1G24440	-1.62477
AT1G24470		-1.16987
AT1G24510	1.58282
AT1G24530	2.93167						1.50217	1.28593
AT1G24570							1.01663
AT1G24575							1.05581
AT1G24580	4.24872							-2.49086		-3.18113	*
AT1G24625	-1.8675							-1.26968
AT1G24792	-1.08004
AT1G24793	-1.21786
AT1G24807	-1.0589						1.52243		1.74776
AT1G24822	-1.37676
AT1G24879	-1.12295
AT1G24880	-1.18754
AT1G24909	-1.67754						1.57188		1.9094
AT1G24996	-1.3265
AT1G25053	-1.16249
AT1G25054	-1.2192
AT1G25083	-1.43958						1.52458		1.78633
AT1G25098	-2.10929
AT1G25141	-1.0747
AT1G25145	-1.25455
AT1G25175	-1.61433
AT1G25210	-1.24273
AT1G25230	-2.50302		1.56899					1.82211		1.76736	*
AT1G25250	1.80671						1.03587
AT1G25260	1.89729
AT1G25275							1.09605	1.90002	1.52625
AT1G25360	1.30676
AT1G25370							1.54932		1.25855
AT1G25400							1.85912	1.94499	1.56776
AT1G25430									-1.07729
AT1G25440	-2.21888						-1.10091
AT1G25500	-1.34788			-1.19385			1.45964		1.63876
AT1G25530		-1.15857					-1.08675		-1.30335	1.01342	*
AT1G25550	1.6275
AT1G25560	-1.08394
AT1G25580	-1.33757
AT1G26100	-1.01084						-1.76888	-1.11016	-1.76699
AT1G26150	-1.09661						-1.023		-1.01949
AT1G26210							-1.3043	-1.45508
AT1G26230	2.22881							-1.53091
AT1G26250							2.57643	3.49147	2.32672
AT1G26290	2.27187
AT1G26355	3.14726
AT1G26380				1.70416			1.84664	1.19766	2.56339
AT1G26390				2.82132	1.88759		1.13986		1.90482
AT1G26420				1.37118			1.54557	1.14755	2.01459
AT1G26430	2.1551
AT1G26440	-1.46146
AT1G26470	1.08397
AT1G26500	1.43975
AT1G26510							-1.2701
AT1G26520	1.48048
AT1G26560	-2.7956							-1.1985
AT1G26580	-1.49655							1.03917
AT1G26650	-1.16402
AT1G26665							1.25135
AT1G26670	-1.71361
AT1G26690	-1.2621
AT1G26730							1.36907	1.8849
AT1G26761	-1.28916						-1.22553		-1.03576
AT1G26762	-1.09971	1.57132
AT1G26770	2.5611	1.7767							1.56666	-1.88811
AT1G26790	2.92393									-1.24348
AT1G26797				-1.96099
AT1G26800	-2.9703							1.98965		2.5884	*
AT1G26810										1.21197
AT1G26840	1.79259
AT1G26880	1.20973
AT1G26910	1.18831
AT1G26920	-2.09291						-1.39155
AT1G26930	-1.02976						1.05263		1.08931
AT1G26945	-2.54857						-1.51961	-1.42733	-1.3067
AT1G26960	-2.05204
AT1G27020	-2.02616						2.62357		2.75843
AT1G27030	-2.23544
AT1G27080	1.62225	-1.33659
AT1G27120							-1.25591	-1.19853	-1.06439
AT1G27130	-1.45584
AT1G27140	-1.37589
AT1G27160	1.05911	-1.08952
AT1G27190	-1.29629						-1.14742			1.26674	*
AT1G27200	1.24793
AT1G27210	-2.13657	1.17781								1.27315
AT1G27250	1.47121
AT1G27290	-1.56022							2.13268		1.23112	*
AT1G27360	1.27951							-1.89354		-2.86349	*
AT1G27370	1.0008							-1.07697		-1.38178	*
AT1G27400	1.58113
AT1G27420	-1.04154						-1.00069			1.1586	*
AT1G27460								1.11494		1.46181	*
AT1G27470	1.82623	-1.25802
AT1G27480	1.0972							-1.04978
AT1G27660	1.16467
AT1G27670	-1.21853						-1.02587		-1.00588
AT1G27680	1.12801
AT1G27730	1.61044	-1.59435					1.80186			-1.66467	*
AT1G27760	1.74104							-1.69339		-2.26607	*
AT1G27770							1.76223	2.05302	1.36719
AT1G27880	1.89197
AT1G27910							1.25152		1.11201	-1.53163	*
AT1G27920	2.46615						1.15374
AT1G27921	-1.47406
AT1G27930										-1.07342
AT1G27940	1.2826
AT1G27960	1.38473
AT1G27980									1.04845
AT1G28010							1.33477		1.44157	-1.85401	*
AT1G28050				-1.79225			1.33016		1.381
AT1G28070	-1.6609
AT1G28100							-1.21653		-1.37038	1.36355	*
AT1G28110	1.0557
AT1G28130			1.55292
AT1G28190	-1.52786						1.79123		1.75506	-1.63743	*
AT1G28210	1.01281	-1.08486
AT1G28260	-1.43662									1.00436
AT1G28310									-1.54289
AT1G28330	-2.06211			-1.11092
AT1G28350	1.86555
AT1G28370							2.18612	1.71064
AT1G28380							1.44542	1.33666
AT1G28390							1.1979
AT1G28395	1.454	-1.02959
AT1G28400				1.06757			1.01025		1.41198
AT1G28480	-2.98944						3.24222	2.2026	3.46609
AT1G28580	-1.6176
AT1G28590	-2.01739			-1.30941
AT1G28600				-1.18997
AT1G28660	-1.7298						-1.77003	-1.09998	-1.78451
AT1G28670	-1.60473						-1.37719		-1.42007
AT1G28680	-1.03209
AT1G28710	1.16555
AT1G29030	1.39297	-1.25387
AT1G29070		1.06982
AT1G29071	1.41217	1.32579
AT1G29080										-1.61301
AT1G29160	1.11469							1.08017
AT1G29170	1.42679						-1.12687	-1.86213
AT1G29190							-1.17097		-1.3524
AT1G29210	1.55874
AT1G29240	-1.21089
AT1G29250	1.3046
AT1G29280							1.25594		1.17978	-1.33123	*
AT1G29300										-1.06924
AT1G29320	2.0271	-1.3612
AT1G29330	-1.49172			-1.46621			1.81129		1.8028
AT1G29350	1.16835
AT1G29430	-2.46753						-1.37202		-1.64192
AT1G29440	-2.97158						-1.49019		-1.66272	1.12238	*
AT1G29450	-2.89102						-1.6569		-1.86088	1.41639	*
AT1G29460	-4.16892						-1.93093		-1.74503	1.91597	*
AT1G29465	-2.11106	1.01118
AT1G29500	-2.47267						-1.88761		-1.94784	1.1292	*
AT1G29510	-2.80323						-2.30427	-1.32983	-2.20741
AT1G29530							-1.04714	-1.40663	-1.04747
AT1G29540	-2.0275			-1.22512			1.4045		1.85313	-1.98861	*
AT1G29630	1.58557
AT1G29640								-1.7636		-2.34797	*
AT1G29660				1.26164
AT1G29690							1.06525	1.54991
AT1G29715	-1.74465	-1.13062
AT1G29820	1.47442
AT1G29830	1.375
AT1G29910	-3.03968
AT1G29930	-1.15314
AT1G29940	1.07155	-1.61278
AT1G29965	1.54574
AT1G29970	1.28113
AT1G29980							1.38544	1.08255	1.1224
AT1G30040							1.25938	1.54059
AT1G30080	-1.80125
AT1G30120	-1.36386
AT1G30135	-2.38918			-1.6539			3.77762	3.26706	3.75529
AT1G30160	-1.2314
AT1G30190	1.6806
AT1G30200	-2.09278									1.26894
AT1G30220	-1.24323								1.21018
AT1G30240	1.5692
AT1G30260	-1.33708
AT1G30280	2.29638
AT1G30290	1.01744
AT1G30320							2.09322		2.11754	-1.68828	*
AT1G30360							1.49356
AT1G30380	-2.29743
AT1G30410	1.53675
AT1G30450	1.33419
AT1G30500	-1.55782						-1.46915	-1.12225	-1.22415
AT1G30520							-1.93986		-2.18404	2.5415	*
AT1G30530	1.0228	-1.44056						-1.19552		-1.26693	*
AT1G30610										1.12428
AT1G30620	1.48485						1.3554		1.234
AT1G30640							1.19871
AT1G30680	1.62619	-1.07157
AT1G30700				1.92945			1.49801		1.73366	-1.33393	*
AT1G30720							1.87503	1.88061	1.51277
AT1G30730							2.28785	2.3556	1.84817
AT1G30755							1.90967	1.43823	1.2335
AT1G30757	-1.13136						1.68323		1.14729
AT1G30800										1.5534
AT1G30910	-1.03493
AT1G30960	1.78702	-1.62934
AT1G30990	-2.21853
AT1G31130	-1.21168
AT1G31170	-1.01555
AT1G31173	-2.05858						-1.41299		-1.35442	1.52456	*
AT1G31230							-1.02202		-1.02675
AT1G31240							-1.12714	-1.38063	-1.23808
AT1G31330	-1.71119
AT1G31335	-1.15653
AT1G31350	1.08161
AT1G31358									1.0046
AT1G31430	1.18135
AT1G31540	-1.14908						1.07448	1.36478
AT1G31550	-3.72955			-1.79137			1.34902	1.2394	1.43381
AT1G31580	-1.01125
AT1G31600	1.00449
AT1G31660	1.94762	-1.22279
AT1G31670							2.36663	2.24822	1.731
AT1G31690	1.57505						1.57809	1.69166	1.16212
AT1G31710	-1.45839						2.69524	2.67548	2.03184
AT1G31760	1.65966
AT1G31770	1.32521
AT1G31790	1.20697
AT1G31812	-1.31943
AT1G31820	-2.6575
AT1G31840	1.08939
AT1G31850	1.50415
AT1G31860	1.20828
AT1G31970	1.14789	-1.02662
AT1G32070	-1.0709
AT1G32090	2.20448
AT1G32170								1.82213		1.92124	*
AT1G32240								-1.46394		-1.57795	*
AT1G32280							1.60566			-1.20852	*
AT1G32350							2.04795		2.05086
AT1G32400				1.23372
AT1G32415	2.16849
AT1G32440	1.16031
AT1G32460	-1.89588						1.62668	1.47071	1.36373
AT1G32520								-1.48651		-1.02442	*
AT1G32540	-1.03353						-1.18972			1.56239	*
AT1G32640	-3.18159			-1.69571			2.04343		2.17647	-1.35971	*
AT1G32690	-2.20348						1.61391		1.49457
AT1G32700	-1.87896							1.23092	1.03933
AT1G32720							1.2815		1.13425	-1.38649	*
AT1G32860	1.70561						1.20059		1.10765	-1.32721	*
AT1G32870								-1.16494		-1.57031	*
AT1G32910	-1.99373						5.05096		4.21414	-4.37864	*
AT1G32920							1.57699		1.26921
AT1G32928				1.42401				1.17532
AT1G32940									1.00092
AT1G32950							1.90439		1.82944	-1.52378	*
AT1G32960		-1.43612					1.73685		1.88292	-1.36763	*
AT1G32990		1.44679
AT1G33030	-1.91636	-1.16013					2.54238		2.95448	-1.6963	*
AT1G33090								-1.65644		-2.20305	*
AT1G33100								-1.54419		-2.16408	*
AT1G33102	-1.76441							-1.25896
AT1G33110								-2.09954		-2.34918	*
AT1G33120	1.18974
AT1G33140	1.19967
AT1G33230										-1.24268
AT1G33240	-1.63546						-1.09918		-1.15999	1.02788	*
AT1G33260	-1.28742						1.20427		1.59841
AT1G33265	1.07004	1.09067
AT1G33370		2.25628
AT1G33390	1.31399
AT1G33420		-1.00477								1.35543
AT1G33475		1.03761						1.21775		1.70175	*
AT1G33480							-1.76238	-1.63799	-1.45784
AT1G33590							1.63099	1.7547	1.63175
AT1G33600							1.15752	1.07155	1.09435
AT1G33610	-2.19449						2.14173	2.28705	1.83097
AT1G33612							1.79387	1.8092	1.63755
AT1G33670							1.73391	1.73216	1.76615
AT1G33720							-1.13173		-1.29662	1.15122	*
AT1G33730							-1.02657		-1.18911	1.10151	*
AT1G33760							2.37262
AT1G33770	-2.28933							2.999		2.0273	*
AT1G33780							-1.17752			1.44678	*
AT1G33790							2.39766	1.75107	1.9334
AT1G33810	1.20802
AT1G33840	-2.49502
AT1G33920								1.67643		1.66875	*
AT1G34030	1.44958
AT1G34040	-1.63089
AT1G34060	-2.34244
AT1G34160	2.27274								1.01801
AT1G34250							1.19571
AT1G34380	1.33805
AT1G34420	-2.19532						1.62609	1.0609	1.42757
AT1G34460	-1.15417
AT1G34580				1.52514
AT1G34640							-1.11049	-1.0738
AT1G34680		1.23619
AT1G34690		1.62203
AT1G34750	-1.60987							1.09614
AT1G34760	-1.57891									1.41459
AT1G34780								-1.2615		-1.13433	*
AT1G35140	2.63664
AT1G35170	-2.29235						-1.26503		-1.17969
AT1G35180	-2.20593						-1.22417	-1.08999	-1.16987
AT1G35210				1.9613
AT1G35290	1.42486	1.36633
AT1G35350								2.04565		1.10404	*
AT1G35430	-2.02107
AT1G35500								1.47058		1.72178	*
AT1G35530	2.36051
AT1G35550	1.34052
AT1G35580	-2.11178						1.11687	1.39142
AT1G35612	-1.43367								-1.10873	1.34261
AT1G35670							1.11927	1.19815	1.03341
AT1G35680		1.02716
AT1G35710	-2.62989							1.52576
AT1G36180							2.06019
AT1G36240	1.12674
AT1G36280	-2.55498			-1.39609			1.13632	1.45136	1.14957
AT1G36445	-1.3624
AT1G36485							1.0412
AT1G36622							2.70595		2.53726	-2.25951	*
AT1G36680	-1.28139	-1.09921					-1.38206	-1.27477	-1.18605
AT1G36890	1.94172
AT1G37130										-1.42647
AT1G40080								1.53856		1.49121	*
AT1G41880	1.42289
AT1G42440	1.21447	-1.12423
AT1G42480								2.67235		2.48289	*
AT1G42540										-1.04384
AT1G42595									-1.02952
AT1G42970	1.00996
AT1G43020							2.82932			-3.32616	*
AT1G43160				-3.2467			3.82041		3.67545	-3.75221	*
AT1G43170	1.81515
AT1G43415				-1.94623
AT1G43667								1.56834		1.58985	*
AT1G43670							-1.28041		-1.23509	1.04322	*
AT1G43760							-1.27174
AT1G44170	-1.00978
AT1G44286		1.23653
AT1G44350	-5.48662			-3.19083			3.14102		3.22813	-1.97239	*
AT1G44414	-1.39702
AT1G44446	-1.46927						-1.36301		-1.12977
AT1G44575	1.46148							-2.83708		-2.85017	*
AT1G44674			1.63873
AT1G44740	1.35774			1.02502
AT1G44770	-1.86423
AT1G44780							-1.17215
AT1G44790	-1.48701	1.08065
AT1G44800	-1.26703
AT1G44830			1.48705						1.16957
AT1G44900	1.76681
AT1G45010	-1.52301							-1.80402
AT1G45110	1.88023
AT1G45130	-1.21272	1.20574
AT1G45145	-2.23252						1.65161	1.37376	1.36526
AT1G45201	-3.7295
AT1G45207		1.01061
AT1G45211									-1.16697
AT1G45230	1.71763
AT1G45243								1.05925		1.70421	*
AT1G45332	1.24043	-1.14571
AT1G45474	1.06265
AT1G46480	2.2203
AT1G46624									-1.38527
AT1G46768	2.33913							-1.62199		-1.61902	*
AT1G47056	-1.24989
AT1G47128	-1.02289
AT1G47210	1.30647
AT1G47395	2.29137
AT1G47400	2.93427
AT1G47480	-1.44026								1.15911
AT1G47485							-1.12659		-1.04336
AT1G47490	1.33466
AT1G47500	1.56607
AT1G47510	1.51745	2.18002					2.18408		2.20576	-3.01294	*
AT1G47580									-1.00827
AT1G47670	1.09422
AT1G47890	-2.15654			1.3047					1.25569
AT1G47920	-1.39762
AT1G48000							2.6053		2.34268	-2.60195	*
AT1G48010	-1.66515			-1.35846
AT1G48100	2.0556							-2.78049		-3.32552	*
AT1G48210	1.24625
AT1G48260							-1.38344	-1.24266	-1.35336
AT1G48280	-1.08235	1.25919								1.06383
AT1G48300										1.09132
AT1G48330	-3.37193
AT1G48350		1.34192
AT1G48430	-1.8124
AT1G48460	1.74824	-1.22597
AT1G48480				1.03802			-1.42531		-1.10761
AT1G48490	-1.05107
AT1G48520		1.05447
AT1G48540	-1.18424
AT1G48570	2.47388	-1.58821
AT1G48630	2.32637
AT1G48650	1.77338
AT1G48745								-1.04637		-1.45857	*
AT1G48750	1.20179
AT1G48920	1.04007	-1.76278
AT1G49000	-1.17617						1.20075		1.54613
AT1G49010	1.04664							-1.91005		-1.00996	*
AT1G49050	-1.56329							1.00457
AT1G49130	-3.00895	1.00269						1.43268		2.2321	*
AT1G49150	1.32352
AT1G49160	1.37841
AT1G49180										1.17438
AT1G49220	1.98042
AT1G49405	2.67334									-1.92202
AT1G49410	1.01623
AT1G49430							-1.32139	-1.45489	-1.03475
AT1G49450							1.59474		1.77262	-1.93788	*
AT1G49500	-3.90649							1.55768		2.52356	*
AT1G49530	-1.05644			-1.08407				1.46322
AT1G49540	1.52631	-1.07658
AT1G49600	2.21947
AT1G49710	-1.12153
AT1G49730								1.28296		1.30269	*
AT1G49740	1.25468
AT1G49750							-1.36117		-1.10105	1.02048	*
AT1G49760	1.98062
AT1G49840									-1.30515
AT1G49910	2.14838
AT1G49975		1.16678
AT1G49990	1.31999
AT1G50000	1.51995
AT1G50010	-1.31604
AT1G50040									-2.28207	2.42389
AT1G50270	1.21934
AT1G50280	-1.93561						-2.22433	-1.92196	-1.77083
AT1G50450	1.40904
AT1G50460								1.09773		1.08554	*
AT1G50480	-1.02854
AT1G50580				-1.57694			1.42268		1.17322	-1.59629	*
AT1G50640							1.07761		1.03513
AT1G50700							1.23522
AT1G50732							-1.67035		-1.68327	1.17346	*
AT1G50740	-1.07976							1.60033
AT1G50760		1.66184
AT1G50800							3.49283			-2.9714	*
AT1G50950	-1.79186
AT1G51055				1.77685
AT1G51080							-1.28655		-1.16056
AT1G51090	1.78588						1.75707			-2.67123	*
AT1G51140	-1.50498						-1.97028	-1.7462	-1.69583
AT1G51200	-1.13165
AT1G51270							1.37264	1.85561	1.1116
AT1G51310	1.56743
AT1G51340	1.34757
AT1G51355	1.15114
AT1G51380	3.10968	-1.03494
AT1G51400	-5.36049									1.1716
AT1G51402	-2.20056
AT1G51420	1.12773
AT1G51430	-1.89483						-1.0091
AT1G51440								-2.2536		-2.66497	*
AT1G51550	-1.22201
AT1G51620							1.6105	1.79467
AT1G51700								-1.228		-1.52651	*
AT1G51730	1.06247
AT1G51760	-3.0438			-2.00032			2.67779		2.78202	-1.59867	*
AT1G51780	-2.75508			-1.72552			2.98684		2.937	-2.59034	*
AT1G51790	-3.36878						1.75757	1.6754	1.52233
AT1G51800		-1.55393					2.3265	1.70922	2.33244
AT1G51805										-1.08094
AT1G51820							2.85645	1.19388	2.34434	-1.66257	*
AT1G51840							-1.13958		-1.20525
AT1G51860	-1.47043						1.1302		1.30113
AT1G51890	-1.94339						2.42034		2.64196
AT1G51920				2.15552
AT1G51940								1.4635		2.84768	*
AT1G52000	-4.65863			-2.60286			1.94674	1.43849	1.92306
AT1G52030	-5.01383			-2.90662			3.51154	3.1805	3.20119
AT1G52040	-4.9509			-2.65311			2.88252	2.72444	2.84305
AT1G52100	-1.81564			-1.39216			3.02566	2.70721	2.62163
AT1G52160	1.07409	-1.15324
AT1G52180	-2.24379
AT1G52190	-3.37611								-1.12326	1.45111
AT1G52200		-1.75291					2.82591	2.00857	2.60232
AT1G52220	-1.82344
AT1G52230	-2.42091
AT1G52290	-1.63922
AT1G52300	1.38116
AT1G52340	-1.17766
AT1G52342								-2.1979		-1.69936	*
AT1G52347	-1.08351
AT1G52370							1.75926
AT1G52400	-6.01342			-3.13292			3.52095	2.93242	3.3136
AT1G52410	-5.10929			-3.29934			3.75449	3.16844	3.45519
AT1G52430	2.12379
AT1G52450	2.0471
AT1G52530	1.15342
AT1G52565		1.94367					2.01702		1.60019	-2.79986	*
AT1G52618				1.48768
AT1G52640	1.3214
AT1G52710							1.3829		1.07129	-1.09872	*
AT1G52720	-2.72139	1.06539		-1.83242			2.68817	1.70945	2.53011
AT1G52770	1.84137
AT1G52780	-1.02262
AT1G52800	-3.01399						-1.17586
AT1G52827	-1.58544							-1.23126
AT1G52830	-1.05871
AT1G52855									1.32508	-2.08206
AT1G52880	-2.29928									-1.02494
AT1G52890							2.70946		2.77864	-2.85045	*
AT1G52930	2.74241	-1.84075
AT1G52942	1.36412							-1.37896
AT1G52980	1.38518
AT1G52990		1.33714					-1.23915		-1.16081
AT1G53035	2.6803									-1.33824
AT1G53090	1.85826							-1.4633		-1.69345	*
AT1G53110	-1.73835
AT1G53160		-1.25894						2.61076		1.81087	*
AT1G53180	-2.47111		1.59076
AT1G53200	1.01561
AT1G53230	1.21926
AT1G53233	1.99963
AT1G53240	1.03639
AT1G53250	1.09971
AT1G53260	1.87336	-1.87907
AT1G53270	-1.17751
AT1G53320	-1.34993
AT1G53390	-1.03805
AT1G53440							1.06083	1.45707
AT1G53450							-1.44492	-1.23537	-1.45717
AT1G53470										-1.26112
AT1G53490	1.15577
AT1G53510								-1.08312		-1.80402	*
AT1G53520		2.66044					-1.30504		-1.29073
AT1G53560	-2.36981	1.11809
AT1G53580	-1.97785
AT1G53625							1.39972	1.15367	1.6452
AT1G53633	1.15747						1.84941		1.24811	-1.81338	*
AT1G53645	1.18453
AT1G53680	2.14345
AT1G53700		1.06853
AT1G53710	-1.43196
AT1G53730										1.60105
AT1G53800	1.41155
AT1G53801							1.41449	1.30262	1.52982
AT1G53830	-1.32176						1.45659	1.31609	1.6968
AT1G53840	-1.05042
AT1G53885	-4.3587			-1.94801			1.65999		2.12607
AT1G53890	-1.8636
AT1G53903	-4.37285			-1.93606			1.63013		2.1048
AT1G53920	-1.01075									-1.0048
AT1G54000	-3.50401			-2.2596			3.80139	2.27806	3.45156	-1.52334	*
AT1G54010	-6.28375			-3.35168			4.52382	3.05951	4.30702
AT1G54020	-5.55884			-4.21324			4.42218	2.94627	4.33048
AT1G54030	-1.91046			-1.63583			1.42937		1.48763
AT1G54035	-1.03471
AT1G54040	-2.50619
AT1G54050	-1.13287
AT1G54060	-1.15845
AT1G54090	-1.47505
AT1G54095	-1.20473			-1.37535			3.23455	1.51916	3.02769	-1.71539	*
AT1G54100	-1.86936
AT1G54120	-1.06794						-1.83639	-1.18077	-1.44174
AT1G54130	-1.14425
AT1G54160	-1.08168
AT1G54180	-1.16502
AT1G54200									-1.1744
AT1G54217	1.07392
AT1G54220	1.40039
AT1G54240		2.51549
AT1G54270	1.1166
AT1G54310	2.00503
AT1G54380	1.3028
AT1G54385							-1.08849		-1.11846
AT1G54410	1.00109
AT1G54470						1.02003
AT1G54540				1.84052			1.4148		1.65171	-1.59399	*
AT1G54570	3.951
AT1G54575							2.1304		2.34361
AT1G54620	-2.02924			-1.71395
AT1G54690	1.01114
AT1G54740									-1.2802	1.84508
AT1G54770	1.19653
AT1G54780	-1.54335
AT1G54820	-3.33794						-2.70464		-2.68477	2.32957	*
AT1G54890							2.39682		1.93048	-2.0544	*
AT1G55010		4.36987					7.74866	4.98133	7.48073	-2.76734	*
AT1G55020	-1.64684
AT1G55035	-2.01268			-1.89879
AT1G55040	1.46017	-1.21405
AT1G55110								-1.0254		-1.16021	*
AT1G55120	-1.0648						1.00055
AT1G55140	1.75063	1.2099
AT1G55205	1.61547
AT1G55210							1.44349		1.58749	-1.7166	*
AT1G55260	-1.94239						-1.40642	-1.06295	-1.04507
AT1G55320	2.753
AT1G55370							-1.6596		-1.72845	1.13716	*
AT1G55450	-1.42144			1.62384			1.80964	2.18077	1.2187
AT1G55490	2.59208	1.119
AT1G55546	1.03619
AT1G55670	-2.1032
AT1G55690	1.92806
AT1G55710	1.2833
AT1G55760									-1.00948
AT1G55790	-1.19688
AT1G55805	1.06088
AT1G55810	1.42376						1.49339			-1.45569	*
AT1G55820	1.07622
AT1G55870	1.21395
AT1G55900	1.31163
AT1G55910								-1.09319		-1.47764	*
AT1G55920							-1.36363	-1.89666	-1.01918
AT1G55940	1.92799									-1.64929
AT1G56010	-3.69824	-1.1804					-1.46488		-1.30571	1.65176	*
AT1G56020	-1.44384
AT1G56045	1.1798
AT1G56050	1.74189
AT1G56060		-1.80056					1.45639	1.71461	1.46763
AT1G56070	1.36849
AT1G56110	2.17045	-1.70557
AT1G56120		-1.90436
AT1G56130		-1.0618					1.17422	1.2022
AT1G56140							1.83053	1.89917	1.58821
AT1G56150	-1.09993
AT1G56210							-1.09072		-1.05593
AT1G56220	-2.33721						-1.22012	1.23528		2.4554	*
AT1G56230							-1.35742		-1.34577	1.03122	*
AT1G56280	-2.6114
AT1G56320				1.2887						-1.05364
AT1G56410		-1.32799
AT1G56415				1.65776
AT1G56430	1.65836							-1.64523
AT1G56470							1.00852	1.01553
AT1G56510							1.70555	1.96969
AT1G56550	-1.63917
AT1G56580	-1.29993
AT1G56600	-2.47411							-2.10101		-1.57015	*
AT1G56650	-1.93336			-2.17094				-2.43653		-2.66702	*
AT1G56660	2.16295						2.66403	2.19505	1.51849
AT1G56690	2.03436
AT1G56700	-1.74571
AT1G56720	-1.41122						-1.46909		-1.34599	2.08226	*
AT1G57560							2.618	1.954	2.66318
AT1G57590							-2.36577	-2.61418	-1.7127
AT1G57610	1.04782						1.07003			-1.77655	*
AT1G57630							3.093	1.97754	2.77449
AT1G57650		-1.09322					2.40541	1.71071	2.20687
AT1G57660	1.52715
AT1G57770	1.83479
AT1G57790	-1.16999
AT1G57800			1.86475
AT1G57820	1.92876
AT1G57860	1.24423
AT1G57943							2.09209	4.07319		1.98109	*
AT1G57980	-1.33353						1.51155	3.40541		1.89386	*
AT1G57990							2.1726	4.20904		2.03644	*
AT1G58025							-1.11694		-1.36226
AT1G58170	1.60574
AT1G58180	-2.54956
AT1G58200	-1.9809			-1.08699			1.23182	1.44928	1.02702
AT1G58225	-1.84461			1.49748			1.14015	1.51245	1.42596
AT1G58270	-1.56088			-2.04164
AT1G58290	-1.07569
AT1G58370								1.43802		1.3284	*
AT1G58380	1.20303
AT1G58420							1.45604
AT1G58520								-3.02445	-1.00215	-2.03427	*
AT1G58766	-1.01436
AT1G59540	2.38531
AT1G59580	-2.47865
AT1G59590	-2.63138							1.57249		1.22019	*
AT1G59620	-1.4547
AT1G59650									1.06165
AT1G59670								-1.19287		-1.3717	*
AT1G59700								-1.06542		-1.03526	*
AT1G59840	1.77727
AT1G59860	1.00616
AT1G59870	-1.85772						1.98087	2.09394	2.13671
AT1G59920	-4.23539
AT1G59930	-4.39522
AT1G59950							1.86914		2.77934	-1.49789	*
AT1G59960	-1.70395						1.08062		1.14762
AT1G59970							1.10334		1.02436
AT1G59990	2.80873	-1.27597
AT1G60000							-1.50577		-1.29397
AT1G60080	1.58162
AT1G60110	-1.0316
AT1G60120							1.45731	2.65831		1.201	*
AT1G60140							1.10353	2.45082		1.34729	*
AT1G60190	3.42847						2.21549			-3.73201	*
AT1G60270	-1.11856			-1.05156						-1.42648
AT1G60280									1.28802
AT1G60390	1.05903						1.10067
AT1G60480	-1.42572
AT1G60510	1.76886
AT1G60590	4.39747	2.80057					-2.48203	-3.73222	-2.57552
AT1G60600		1.05656
AT1G60640	1.39661
AT1G60680	1.8155								-1.19773
AT1G60700							-1.05453		-1.06717
AT1G60750							1.15703		1.39271
AT1G60800							-1.04955	-1.53254
AT1G60840	1.50132						1.07626
AT1G60850		-1.14341
AT1G60890	2.05182
AT1G60910	1.53678	1.02116					1.1405
AT1G60950	1.08081
AT1G60960								-1.22977		-1.88006	*
AT1G60990	1.85061
AT1G61065	-1.00903			-1.01418
AT1G61070	3.82186						1.20342		1.00594
AT1G61120	-6.24126			-2.57949			4.76229	2.51557	4.32057	-2.24671	*
AT1G61230	-3.62737			-2.34926			3.21653	2.71699	3.01103
AT1G61255	-2.26324							-1.51255		-2.24204	*
AT1G61260							1.22576
AT1G61360							1.8562		1.61029
AT1G61370	1.38416						1.66777		1.53122	-1.45014	*
AT1G61380	2.17372						2.13117		2.05251	-2.05574	*
AT1G61400	1.23771
AT1G61420	1.00718						1.68194	1.11239	1.58667
AT1G61430	1.03481
AT1G61460	1.13918
AT1G61470				1.96276
AT1G61490	1.78367						1.65427		1.2393	-1.48049	*
AT1G61520	-2.66846
AT1G61560	-1.27053						2.36062	1.39124	1.6292
AT1G61580	2.77408
AT1G61610	-2.86302						3.40888	2.04252	3.23067	-1.36635	*
AT1G61640		-1.15012					1.12788		1.02177
AT1G61700	1.05051
AT1G61740							1.4648		1.36233	-1.77249	*
AT1G61795	-1.6348
AT1G61800	3.15649									-2.69711
AT1G61820							1.16282		1.14475	-1.05025	*
AT1G61890				-1.80647			1.77487		1.47967	-1.18519	*
AT1G61930	1.79533							-1.45016
AT1G62045	1.40428
AT1G62050								-1.27909		-1.0348	*
AT1G62110	1.02887
AT1G62180								-1.95783		-1.53799	*
AT1G62190							-1.66379	-1.76484	-1.21703
AT1G62200	-1.05897
AT1G62250								-1.65775	-1.00527	-1.39144	*
AT1G62260	1.78911
AT1G62290	-1.5372	1.50687					-1.02501			1.06627	*
AT1G62300	1.2858								1.21336	-1.09749
AT1G62310	-1.33631			-1.17714
AT1G62350	1.0767	-1.35222
AT1G62355	1.25707	-1.25718
AT1G62370	-2.21647
AT1G62420							1.38493	2.01508	1.10258
AT1G62480	-2.07815	1.13173	1.16608
AT1G62510	-2.72844						-3.09046	-1.21485	-2.80246	1.87561	*
AT1G62520	-1.03098	1.22569					-1.16196			1.37815	*
AT1G62540	-1.52174
AT1G62560							-1.12256	-1.40569	-1.32251
AT1G62570	2.0921							-1.20521
AT1G62590							-1.32628
AT1G62620	-1.38775
AT1G62660	-4.95673			-2.03183			1.80886	1.26584	1.8774
AT1G62710	1.32025							-1.12607
AT1G62730	1.47875
AT1G62750	1.05479
AT1G62770									1.19479
AT1G62780	1.65379	1.15909
AT1G62820	-1.24725
AT1G62835	-1.80761
AT1G62840							1.29817		1.03284
AT1G62870	1.50648
AT1G62960							-1.2444	-1.264	-1.17648
AT1G62975	-3.03098			-2.13549			1.78407	-1.61529	1.45838	-3.39936	*
AT1G63040							3.10063	1.81677	1.76028	-1.28386	*
AT1G63160	1.72601
AT1G63180	1.37209						1.04014
AT1G63240	-1.39302
AT1G63245	-1.14982						1.18408		1.10781	-1.41554	*
AT1G63250	1.83914	-1.13551
AT1G63260							-1.47605		-1.85802	2.32882	*
AT1G63295			1.02653
AT1G63310	1.14255
AT1G63350							1.10575
AT1G63470	1.02069
AT1G63480	1.11975
AT1G63522	1.79042
AT1G63530	-2.79964
AT1G63580	-1.80383	-1.94485					-1.37809	-2.05987	-1.90335
AT1G63610		1.07423
AT1G63640	1.04446
AT1G63660	1.41559	-1.54555
AT1G63680	1.62394
AT1G63720							1.19986		1.07763
AT1G63740	-1.14391							1.02774
AT1G63780	1.26506	-1.16317
AT1G63800	-1.96221									1.24464
AT1G63810	1.65566	-1.54429
AT1G63840	1.24621							-1.04677		-1.28039	*
AT1G63910	1.85821
AT1G63940	1.95046
AT1G63990	1.54027
AT1G64065				1.05318
AT1G64080	1.22336							-1.24599
AT1G64110				-1.74163
AT1G64170	-3.02996
AT1G64185	2.50632
AT1G64195	-2.98647			-2.37787					1.88288
AT1G64200	-6.44994			-2.41676			1.4004	1.64696	1.45422
AT1G64220	1.33559
AT1G64300	-1.20342
AT1G64360	-1.34384
AT1G64380	1.31118						2.07005		1.21332	-1.29198	*
AT1G64390	-1.10346							-1.24467
AT1G64400							-1.22094
AT1G64405								-1.09217		-1.45126	*
AT1G64460	-1.41858
AT1G64490	1.29151									-1.5221
AT1G64500								-2.3459		-2.76861	*
AT1G64510		1.42263
AT1G64600	1.6405	-1.78187
AT1G64625							-1.09439		-1.07571
AT1G64640							-1.33214		-1.10657
AT1G64660	-1.09056							-1.8994	-1.24552
AT1G64710	-1.50513
AT1G64720	-1.92538
AT1G64760	2.26179						1.56698		1.0512
AT1G64770								-1.9894		-1.83536	*
AT1G64780	2.91335							-3.44599		-2.70101	*
AT1G64790	1.06095
AT1G64860							-1.04662
AT1G64880	1.41898
AT1G64900								-1.82901		-1.32935	*
AT1G64930								-1.84015		-1.46127	*
AT1G64940								-1.14036		-1.06409	*
AT1G64950								-1.69374		-1.87822	*
AT1G64970									-1.00964
AT1G64990								1.22775		1.21835	*
AT1G65030	2.10087	-1.20093
AT1G65032	1.67419
AT1G65060	2.47652	-1.96708
AT1G65080	1.11565	-1.29182
AT1G65140							1.29535			-1.338	*
AT1G65200	1.22606
AT1G65230							-1.00174
AT1G65240							1.25235		1.02569
AT1G65310							2.08512	1.69325	1.99211
AT1G65330							-1.19653		-1.03943
AT1G65340	-1.36656								1.01226	-1.10279
AT1G65342									-1.18241
AT1G65390							5.17252	3.41701	4.20946
AT1G65450		-1.55396
AT1G65470	1.50811
AT1G65481				1.39425					1.2888	-1.0436
AT1G65486	1.43673			1.3338			1.10677		1.27006
AT1G65490	2.12269						1.342
AT1G65510				1.47572				1.54193
AT1G65520	-1.23308
AT1G65560	1.54945	-1.03166
AT1G65580	-1.35161
AT1G65630				1.36139
AT1G65690		-1.5665					1.62628		1.48898
AT1G65730		-1.11458					1.35701		1.48206	-1.12225	*
AT1G65790	-2.03787
AT1G65800	-1.35146
AT1G65845	-2.95142							1.04256	1.01462
AT1G65870	1.74657							-1.71976		-2.25725	*
AT1G65880	-1.66376			-1.28642			2.95577	2.7174	2.58636
AT1G65890	-2.80917			-1.95328			3.36397	3.22879	2.91996
AT1G65900							-1.3583	-1.03594
AT1G65920							-1.52063	-1.24302	-1.45302
AT1G66090		-1.38838		1.78775			1.3644	1.82555
AT1G66100	-3.39788	-1.04252					1.76164	1.38861	1.82554
AT1G66130							-1.06021		-1.06067
AT1G66150										1.40916
AT1G66160							1.99715	1.91719	1.16387
AT1G66180								1.11535		1.18347	*
AT1G66190	-1.77241
AT1G66230	-1.91591
AT1G66250	1.4633
AT1G66280							2.53057		2.01013	-1.6056	*
AT1G66300							-1.44088
AT1G66350		1.49668					1.48927		1.61002
AT1G66370				-1.27878			3.97257	1.68095	3.86253	-2.29162	*
AT1G66380	-1.91062			-1.68201				-2.06475		-2.65268	*
AT1G66390				-1.96317
AT1G66400	1.58287			1.97911
AT1G66430		1.24708
AT1G66500	1.35493			1.48305			1.57951	1.16006
AT1G66520	1.32287
AT1G66540								-2.08923		-1.88848	*
AT1G66600	-1.44124								1.89011
AT1G66620	1.39999							1.14513
AT1G66630	-1.34425
AT1G66670	1.66274
AT1G66690				1.60951			1.92102		2.5288	-1.4101	*
AT1G66700				2.09636			2.82058		3.38888	-2.04066	*
AT1G66710							1.64178		2.27315	-1.33204	*
AT1G66720										-1.40134
AT1G66725		-1.64607					1.66285	-1.05616	1.15689	-2.719	*
AT1G66760							1.84288		2.2193	-1.46466	*
AT1G66840								-2.10514		-1.71449	*
AT1G66880							1.05048		1.5073
AT1G66900	-1.90102
AT1G66920							1.56095		1.51867	-1.35306	*
AT1G66950	-2.15418			-1.50016			1.93805		1.77843	-1.05596	*
AT1G66960	-2.17545	-1.23699
AT1G66970	-1.27197
AT1G67000	-1.81511						1.40191		1.40569
AT1G67040									-1.09666
AT1G67050							-1.44267		-1.25146	1.49077	*
AT1G67070							1.73573	-1.49914	1.67134	-3.23487	*
AT1G67080	-1.32455
AT1G67120	1.20748	-1.70719
AT1G67190	-1.14186
AT1G67195								-1.33205		-1.16019	*
AT1G67210	1.0153
AT1G67265	-2.59172						-1.39866		-1.41926	2.64107	*
AT1G67320	1.41226
AT1G67328	-2.46486
AT1G67330	-2.45145
AT1G67340									-1.10218
AT1G67360	1.43107							-1.42201		-1.55573	*
AT1G67365	1.32511
AT1G67400							-1.73172		-1.93042
AT1G67430	1.23309
AT1G67440							-1.14255		-1.03847
AT1G67470	1.70172			1.1043
AT1G67510							-1.20127			1.02379	*
AT1G67560	-1.25826
AT1G67590	-1.93882						-1.87695		-1.49667	1.07621	*
AT1G67620	1.11737
AT1G67630	2.03551
AT1G67690	1.37097
AT1G67720	1.36219
AT1G67750	-3.34983						-2.43311	-1.30107	-2.56088	1.13205	*
AT1G67810	-1.85626						1.4175		2.15895
AT1G67830		1.03375							-1.0787
AT1G67850	1.16377						1.17996
AT1G67856	2.86446			1.41739			1.55033
AT1G67865	-1.22824
AT1G67870	-1.13861
AT1G67900	-2.49117
AT1G67920							1.43305		1.19989
AT1G67980				1.79835	1.33732	1.10538			1.45011
AT1G68000	-1.03933
AT1G68010							-1.47421		-1.51673
AT1G68030	1.4381
AT1G68050	4.77483
AT1G68080	1.35424
AT1G68190	-4.67348						-1.54673	2.11436	-1.6486	3.66109	*
AT1G68238	1.51963	1.10742		1.08236			-1.18528	-2.59512	-1.0451	-1.40984	*
AT1G68260		1.60326
AT1G68280		1.61033
AT1G68290	-1.79187			-1.55178			1.40981		1.00694	-1.37418	*
AT1G68340							1.03934
AT1G68350							1.51665		1.2456
AT1G68400	1.50174
AT1G68500	3.93945						2.45637		2.3425	-1.86125	*
AT1G68520							-1.79481	1.55008		3.34489	*
AT1G68530	-1.71013
AT1G68550	1.53986
AT1G68560										1.01201
AT1G68570	1.61132
AT1G68585							-1.60279		-1.37364	1.02475	*
AT1G68590							-1.0569
AT1G68600	-4.33182
AT1G68620	-1.68082			1.81999			2.09794		2.29989	-2.48616	*
AT1G68725									-1.15893
AT1G68740										1.30178
AT1G68780							-1.68517		-1.63659
AT1G68795								-1.08007		-1.62403	*
AT1G68840	-2.48492									1.80841
AT1G68850							1.56032		1.56048
AT1G68862	-1.0132
AT1G68870							-1.72344	-1.42867	-1.28881
AT1G68890	1.20253
AT1G68945		1.127
AT1G68990	1.07154	-1.66354
AT1G69010										1.02746
AT1G69040										1.65415
AT1G69070	1.47749	-1.1078
AT1G69110	1.0085
AT1G69140	1.46266
AT1G69160	-2.14197								-1.12174
AT1G69200	2.42852
AT1G69210	1.54342
AT1G69240							-1.02379
AT1G69250	1.20131
AT1G69252								-1.50029		-1.55374	*
AT1G69260								-2.00527		-2.49486	*
AT1G69295										-1.14327
AT1G69360	-2.54916			-1.52584
AT1G69370	-3.27612			-1.52353
AT1G69440							-1.70132	-1.93807	-1.13415
AT1G69450	-2.24475
AT1G69480								-1.57391		-2.61679	*
AT1G69490	-2.00433							-1.22715
AT1G69520							1.81843	1.02002	1.36994
AT1G69523	1.25974						-1.33759	-1.05446	-1.23126
AT1G69526	1.94876							-1.21008
AT1G69530		1.72435
AT1G69570	1.69607						1.74422		1.32881
AT1G69572	2.43479
AT1G69610							1.08135		1.09883	-1.3703	*
AT1G69620	1.38803
AT1G69700	1.22627
AT1G69760										-1.11333
AT1G69770	1.47871
AT1G69780	-1.41981									1.20371
AT1G69790	-1.03657
AT1G69810	-1.44778						1.08787		1.01995	-1.00243	*
AT1G69820	-1.1965						1.60682	1.51258	1.02134
AT1G69840							1.12908	1.52718	1.06084
AT1G69870	1.50727			-1.2921			1.28412		1.09713	-1.99371	*
AT1G69880							1.52656		1.72873
AT1G69890							1.38289	2.1026
AT1G70000								-2.23735		-2.41403	*
AT1G70090	2.72773							1.09008
AT1G70100									-1.15688	1.16707
AT1G70130							2.06816		1.23783	-1.12968	*
AT1G70140							1.92489		1.69572
AT1G70160	-1.28942
AT1G70170				1.5169			1.21518		1.28577	-1.41985	*
AT1G70185	4.1091
AT1G70200	1.70558
AT1G70230	-1.31677
AT1G70280							-1.30487		-1.29491
AT1G70290	-4.46353							1.92362		2.18947	*
AT1G70300	-1.85594
AT1G70310							-1.2138		-1.08679
AT1G70370	1.46717						1.09491
AT1G70410							-1.22907	-1.97905	-1.03813
AT1G70440							2.09501			-2.18559	*
AT1G70520	-1.34854							1.48596		1.30113	*
AT1G70530	-1.04259							1.10679		1.27804	*
AT1G70560									-1.24918
AT1G70600	1.77432
AT1G70640	3.81938						1.38906			-2.06234	*
AT1G70650	1.23895
AT1G70690	-3.39275						1.4538	1.12017	1.56154
AT1G70700	-3.38083			-2.48615			1.99941		2.06803	-1.32164	*
AT1G70740								1.35393		1.55042	*
AT1G70760							-1.05287		-1.06802
AT1G70780	1.64149						1.33528		1.0524	-1.09409	*
AT1G70800	1.23712
AT1G70820	-2.97902
AT1G70830	-1.87936							1.38731
AT1G70850	-1.40785							1.41037
AT1G70885	-1.07813
AT1G70890	-1.29298
AT1G70895	1.03349
AT1G70985	1.38974						-1.73185	-3.09796	-1.74588	-1.36611	*
AT1G71000	2.00686									-1.5855
AT1G71015	-2.15846								1.10093
AT1G71030	-2.56704
AT1G71060	1.07629
AT1G71080	-1.08851
AT1G71100							1.11607		1.15774
AT1G71110							1.7777		1.79293
AT1G71180							-1.03198
AT1G71260	1.88311
AT1G71340									-1.04531
AT1G71360	1.66857									-1.01222
AT1G71390	-1.63061
AT1G71460	2.30222
AT1G71692	1.23909
AT1G71695	-1.36524						-1.41967		-1.42847
AT1G71697							1.70963	1.61263	1.25944
AT1G71700	1.38543						1.26409
AT1G71720	1.53597
AT1G71750	1.0956
AT1G71830	1.20799
AT1G71850	1.07159	-1.80954
AT1G71880		-1.03904
AT1G71890	1.05975
AT1G71910	-1.5104
AT1G71950	1.031
AT1G71970	-3.16872						-2.17185		-1.58738	2.45035	*
AT1G71990	-1.06719
AT1G72010	-1.08491
AT1G72030							-1.42678	-1.87895	-1.48584
AT1G72040	1.07752	-1.3262
AT1G72060	-2.26233						1.30389	2.56013	1.18808	1.25624	*
AT1G72070							1.40026	1.45555	1.17463
AT1G72120	-2.8978			-1.30749					1.07522
AT1G72125	-2.70307			-1.1583					1.0654
AT1G72130								-1.54164		-1.00393	*
AT1G72140	-1.94992			-2.06456			2.01748		2.24288	-1.31598	*
AT1G72150	-2.45147							1.58153		1.68109	*
AT1G72160	-1.20273
AT1G72175	-1.06716
AT1G72180	-1.86921							1.0026
AT1G72200		1.10495
AT1G72210	1.16067						2.0156		1.33273	-1.04094	*
AT1G72230							-1.28697	-1.47799	-1.21302
AT1G72240				1.56401
AT1G72260	-3.18398			-2.5323			2.79188	1.85268	1.99814
AT1G72280							2.17984	1.60677	1.86999
AT1G72370	1.51415
AT1G72416							1.63151	1.77274	1.42559
AT1G72420	1.28641
AT1G72430									-1.52768
AT1G72440	1.32518	-1.2258
AT1G72450	-2.95881		-1.20732	-1.8461			1.55146		1.80907
AT1G72470									1.16417
AT1G72500	-1.50697
AT1G72510	-3.23873
AT1G72520	-2.1328			-1.8678			3.10682	2.46877	2.52636
AT1G72590	-1.19199
AT1G72610	1.64742
AT1G72620								1.81961		1.20124	*
AT1G72630	-1.00214
AT1G72645							-1.35307		-1.52921
AT1G72730	1.60849
AT1G72770								-1.47568		-1.60149	*
AT1G72790	-1.02519							1.88487		1.11551	*
AT1G72800	-1.08794
AT1G72810							-1.55022		-1.58629
AT1G72820	-1.3612						-1.27292	1.16972	-1.21518	2.44264	*
AT1G72830	-1.79379
AT1G72855	-1.32874
AT1G72890	-1.12325							-1.42057
AT1G72910	-1.60381								-1.44115
AT1G72930	-2.81959						-1.07574		-1.14232	1.06045	*
AT1G72940								-1.08919		-1.25395	*
AT1G72970							-1.53549		-1.47961
AT1G73010	2.628
AT1G73030	-1.02229
AT1G73040	-3.93336
AT1G73060		1.24932
AT1G73080							2.04143	1.56439	1.47458
AT1G73110	1.34092
AT1G73177	1.54061
AT1G73210	-2.20233			-1.94589
AT1G73230	1.0459
AT1G73240	1.05877
AT1G73260							2.46272		3.37947	-2.26478	*
AT1G73280	-1.8997
AT1G73290	-1.80179
AT1G73320	1.19088
AT1G73325	-5.11872	1.90642	-1.57924	-3.07896			2.53973		2.62534	-1.78177	*
AT1G73330	-4.26912			-2.38739			3.48154	2.05415	2.71642
AT1G73370	1.00301						1.10832
AT1G73390								-1.96502		-1.81211	*
AT1G73480	-1.76148						2.33754		1.99059	-1.48886	*
AT1G73500	-1.23709								1.09874
AT1G73510				-1.9292
AT1G73540				2.0507
AT1G73590	1.08915
AT1G73600	-2.21527						-2.59818		-2.66513
AT1G73602	-2.2478						-2.61861		-2.66038
AT1G73650	1.90576
AT1G73655		1.59131
AT1G73687	1.76946									-1.16047
AT1G73740	-1.19287
AT1G73750	-2.77784
AT1G73770	1.26826
AT1G73805								1.93161		1.27982	*
AT1G73810	1.28155						2.15367	2.22831	1.93143
AT1G73830		1.43429							-1.34521
AT1G73870								-1.23824		-1.03734	*
AT1G73920	-1.09201
AT1G73980	-1.14952
AT1G73990	1.4178
AT1G74000							1.2581		1.14661	-1.27446	*
AT1G74010							2.55039		2.65808	-1.60536	*
AT1G74020										-1.10006
AT1G74030	1.09894
AT1G74050	1.1722
AT1G74070							-1.58793		-1.53286
AT1G74088	-1.46725						-1.25778			1.02506	*
AT1G74090							-1.03405
AT1G74100	-2.06225			-1.30367			1.06212
AT1G74280	-1.77216
AT1G74290	-1.51059
AT1G74300	-1.43539
AT1G74360							2.04688		1.46426	-1.42621	*
AT1G74370										1.4721
AT1G74400	1.38988
AT1G74430	-3.42681			-1.26853			1.89524	1.08562	1.96682
AT1G74450	1.71287						1.91994	1.51547
AT1G74458	-1.83073
AT1G74460				1.62897
AT1G74470	-1.14393
AT1G74490				1.23763
AT1G74560	1.48801	-1.59766
AT1G74590				2.50645			1.56043		2.20668
AT1G74650	1.30082
AT1G74660	-1.09672
AT1G74670	-5.63177
AT1G74700	1.5777
AT1G74750	1.36302
AT1G74770		-1.34042					-1.73404	-1.55689	-1.136
AT1G74850	1.28001
AT1G74890		1.84747
AT1G74929	-2.88276
AT1G74940	-2.26362						-1.51488			1.98292	*
AT1G74950	-3.21922			-2.24976			1.89042		2.37041
AT1G75030	2.08815	-1.10661		1.19696
AT1G75040	1.73504	-2.19959					1.29212	1.45452	1.50143
AT1G75050	1.73599	-2.1271					1.35351	1.45883	1.56524
AT1G75090	1.83821
AT1G75150	1.99691
AT1G75170										-1.46878
AT1G75180	1.26882									-1.16997
AT1G75200	1.60027
AT1G75220	-2.84421			-1.41271			1.44186	1.64663	1.4441
AT1G75230				-1.8678			1.94993	1.5364	2.50467
AT1G75260								1.21604		1.20508	*
AT1G75270	-1.59164			-1.08562
AT1G75350		1.05171
AT1G75380	-3.04946							1.31065	-1.05648	2.23154	*
AT1G75450								1.64558		1.12251	*
AT1G75460	-1.72769						-1.09537	1.44272		2.53809	*
AT1G75540	-1.28717
AT1G75580	-1.07855	1.28626					1.49443		1.33933	-2.03168	*
AT1G75590										-1.63865
AT1G75670	1.22958	-1.31061
AT1G75680	-1.2382
AT1G75710							-1.93442	-1.28954	-1.99439
AT1G75750	2.35804
AT1G75770	1.45506
AT1G75790	-1.75538									1.05331
AT1G75810	1.30871							-1.52718		-2.32692	*
AT1G75830		3.57735					5.63305	3.96152	5.90871
AT1G75880	1.22586
AT1G75900							-1.86814		-1.36346	1.13089	*
AT1G75960	-2.48231			-1.28949			1.81041	2.43633	2.35137
AT1G75970	1.72804
AT1G76020	-1.08723
AT1G76040	-2.1603						1.89196	1.62441	1.8428
[truncated: 6,260 more rows]
