# Supplementary material for: Pre-exposure of Arabidopsis to the abiotic or biotic environmental stimuli “chilling” or “insect eggs” exhibits different transcriptomic responses to herbivory
Source: Sci Rep. 2016 Jun 22;6:28544. doi: 10.1038/srep28544 (PMC4916510; doi:10.1038/srep28544)
Supplement: Supplementary Table S2 [file srep28544-s2.xls]

## Sheet: Table S2
Supplementary Table S2
List of all significantly enriched gene ontologies in the chilling-regulated genes (P1*/C1), egg deposition-regulated genes (P1E/C1) and the subset of 1,570 Pieris brassicae larval feeding-responsive genes with chilling treatment-specific expression patterns (shaded gene subsets in Fig. 4c). Shown are all significantly enriched GO terms in levels 1-5.
P1*/C1									P1E/C1									[P3*+T/T] subset: chilling stressed and feeding damaged plants
level	GO ID	biological process	Benjamini corrected p-value	number of upregulated genes	number of downregulated genes	%up	%down		level	GO ID	biological process	Benjamini corrected p-value	number of upregulated genes	number of downregulated genes	%up	%down		level	GO ID	biological process	Benjamini corrected p-value	number of upregulated genes	number of downregulated genes	%up	%down
1	GO:0044085	cellular component biogenesis	1e-11	187	22	3.45082	0.405979		1	GO:0050896	response to stimulus	1.4e-13	42	138	6.4915	21.3292		1	GO:0050896	response to stimulus	5.5e-18	98	260	6.24204	16.5605
1	GO:0008152	metabolic process	5.7e-08	1186	1046	21.886	19.3025		1	GO:0051704	multi-organism process	0.00024	9	43	1.39104	6.64606		2	GO:0009719	response to endogenous stimulus	5.7e-19	39	97	2.48408	6.17834
1	GO:0050896	response to stimulus	1.3e-06	381	559	7.03082	10.3156		2	GO:0009605	response to external stimulus	2.4e-15	6	38	0.927357	5.87326		2	GO:0042221	response to chemical stimulus	3.9e-19	58	159	3.69427	10.1274
2	GO:0022613	ribonucleoprotein complex biogenesis	2.4e-28	132	4	2.43587	0.0738144		2	GO:0006950	response to stress	1.7e-14	29	100	4.48223	15.456		2	GO:0009628	response to abiotic stimulus	5.4e-08	35	89	2.2293	5.66879
2	GO:0009628	response to abiotic stimulus	1.4e-11	171	187	3.15556	3.45082		2	GO:0042221	response to chemical stimulus	5.8e-12	28	79	4.32767	12.2102		2	GO:0051716	cellular response to stimulus	7.9e-06	26	73	1.65605	4.64968
2	GO:0006950	response to stress	9.3e-08	248	364	4.57649	6.71711		2	GO:0009719	response to endogenous stimulus	6.5e-11	12	55	1.85471	8.50077		2	GO:0009605	response to external stimulus	1.2e-05	11	36	0.700637	2.29299
2	GO:0042221	response to chemical stimulus	4.3e-07	206	304	3.80144	5.60989		2	GO:0019748	secondary metabolic process	1.4e-07	10	25	1.5456	3.86399		2	GO:0019222	regulation of metabolic process	3.8e-05	57	138	3.63057	8.78981
2	GO:0009605	response to external stimulus	3.4e-05	38	75	0.701236	1.38402		2	GO:0051707	response to other organism	1.3e-05	9	40	1.39104	6.18238		2	GO:0006950	response to stress	0.00026	36	153	2.29299	9.74522
2	GO:0044237	cellular metabolic process	2.9e-05	1017	741	18.7673	13.6741		2	GO:0009607	response to biotic stimulus	1.2e-05	10	41	1.5456	6.33694		2	GO:0050794	regulation of cellular process	0.00069	80	176	5.09554	11.2102
2	GO:0019748	secondary metabolic process	4.8e-05	43	88	0.793504	1.62392		2	GO:0009628	response to abiotic stimulus	0.027	11	38	1.70015	5.87326		2	GO:0019748	secondary metabolic process	0.0035	7	38	0.44586	2.42038
2	GO:0009058	biosynthetic process	0.00031	621	361	11.4597	6.66175		2	GO:0055085	transmembrane transport	0.048	1	13	0.15456	2.00927		2	GO:0042440	pigment metabolic process	0.012	6	10	0.382166	0.636943
2	GO:0006807	nitrogen compound metabolic process	0.00057	440	285	8.11958	5.25927		3	GO:0009611	response to wounding	9.8e-29	5	37	0.772798	5.7187		2	GO:0050789	regulation of biological process	0.015	84	178	5.35032	11.3376
2	GO:0044238	primary metabolic process	0.00052	1044	781	19.2655	14.4123		3	GO:0009753	response to jasmonic acid stimulus	3.2e-22	2	35	0.309119	5.40958		3	GO:0009725	response to hormone stimulus	1.4e-17	38	88	2.42038	5.6051
2	GO:0042440	pigment metabolic process	0.0013	17	22	0.313711	0.405979		3	GO:0006520	cellular amino acid and derivative metabolic process	9.1e-12	11	42	1.70015	6.4915		3	GO:0010033	response to organic substance	2e-17	43	105	2.73885	6.6879
2	GO:0006323	DNA packaging	0.0076	28	2	0.5167	0.0369072		3	GO:0010033	response to organic substance	7.1e-10	16	57	2.47295	8.80989		3	GO:0051171	regulation of nitrogen compound metabolic process	1.1e-08	55	134	3.50318	8.53503
2	GO:0009719	response to endogenous stimulus	0.0093	85	162	1.56856	2.98948		3	GO:0006725	cellular aromatic compound metabolic process	1.7e-09	9	27	1.39104	4.17311		3	GO:0009889	regulation of biosynthetic process	2.4e-08	55	135	3.50318	8.59873
3	GO:0042254	ribosome biogenesis	1.5e-27	131	2	2.41742	0.0369072		3	GO:0006082	organic acid metabolic process	7e-09	5	49	0.772798	7.57342		3	GO:0009753	response to jasmonic acid stimulus	1.1e-07	3	29	0.191083	1.84713
3	GO:0009611	response to wounding	4.2e-10	16	54	0.295257	0.996494		3	GO:0042180	cellular ketone metabolic process	1.1e-08	5	49	0.772798	7.57342		3	GO:0031323	regulation of cellular metabolic process	1.4e-07	55	137	3.50318	8.72611
3	GO:0009753	response to jasmonic acid stimulus	2.6e-08	15	55	0.276804	1.01495		3	GO:0006952	defense response	7.1e-06	12	46	1.85471	7.10974		3	GO:0032870	cellular response to hormone stimulus	1.2e-07	12	47	0.764331	2.99363
3	GO:0009266	response to temperature stimulus	2.1e-06	70	51	1.29175	0.941133		3	GO:0051707	response to other organism	1.5e-05	9	40	1.39104	6.18238		3	GO:0080090	regulation of primary metabolic process	2.7e-07	55	135	3.50318	8.59873
3	GO:0009409	response to cold	3.4e-05	52	32	0.959587	0.590515		3	GO:0009308	amine metabolic process	3.4e-05	3	31	0.463679	4.79134		3	GO:0060255	regulation of macromolecule metabolic process	1.8e-06	57	136	3.63057	8.66242
3	GO:0009415	response to water	4.6e-05	35	34	0.645876	0.627422		3	GO:0009698	phenylpropanoid metabolic process	3.4e-05	9	9	1.39104	1.39104		3	GO:0019222	regulation of metabolic process	1.2e-05	57	138	3.63057	8.78981
3	GO:0009414	response to water deprivation	5.7e-05	32	34	0.590515	0.627422		3	GO:0006629	lipid metabolic process	4.4e-05	12	32	1.85471	4.9459		3	GO:0009611	response to wounding	1.2e-05	1	26	0.0636943	1.65605
3	GO:0006970	response to osmotic stress	7.1e-05	61	66	1.12567	1.21794		3	GO:0016042	lipid catabolic process	0.00013	8	11	1.23648	1.70015		3	GO:0006970	response to osmotic stress	2e-05	5	45	0.318471	2.86624
3	GO:0015979	photosynthesis	0.00081	19	43	0.350618	0.793504		3	GO:0006970	response to osmotic stress	0.00082	7	19	1.08192	2.93663		3	GO:0009314	response to radiation	4e-05	27	29	1.71975	1.84713
3	GO:0034641	cellular nitrogen compound metabolic process	0.00088	436	271	8.04576	5.00092		3	GO:0006790	sulfur metabolic process	0.0025	1	14	0.15456	2.16383		3	GO:0050794	regulation of cellular process	0.00018	80	176	5.09554	11.2102
3	GO:0044249	cellular biosynthetic process	0.0015	601	343	11.0906	6.32958		3	GO:0042493	response to drug	0.0038	1	9	0.15456	1.39104		3	GO:0009415	response to water	0.00024	2	26	0.127389	1.65605
3	GO:0006725	cellular aromatic compound metabolic process	0.0016	36	73	0.664329	1.34711		3	GO:0006855	multidrug transport	0.01	0	9	0	1.39104		3	GO:0009414	response to water deprivation	0.00026	1	26	0.0636943	1.65605
3	GO:0006520	cellular amino acid and derivative metabolic process	0.003	72	100	1.32866	1.84536		3	GO:0019757	glycosinolate metabolic process	0.012	0	7	0	1.08192		3	GO:0042493	response to drug	0.00032	2	15	0.127389	0.955414
3	GO:0009314	response to radiation	0.0029	66	72	1.21794	1.32866		3	GO:0015893	drug transport	0.014	0	9	0	1.39104		3	GO:0015893	drug transport	0.001	1	15	0.0636943	0.955414
3	GO:0046148	pigment biosynthetic process	0.0073	16	18	0.295257	0.332165		3	GO:0006979	response to oxidative stress	0.017	9	9	1.39104	1.39104		3	GO:0010017	red or far red light signaling pathway	0.0013	5	9	0.318471	0.573248
3	GO:0010033	response to organic substance	0.008	104	193	1.91917	3.56154		3	GO:0044255	cellular lipid metabolic process	0.019	4	21	0.618238	3.24575		3	GO:0006766	vitamin metabolic process	0.0056	5	9	0.318471	0.573248
3	GO:0042180	cellular ketone metabolic process	0.012	79	126	1.45783	2.32515		3	GO:0009725	response to hormone stimulus	0.028	12	28	1.85471	4.32767		3	GO:0006855	multidrug transport	0.0062	5	9	0.318471	0.573248
3	GO:0016051	carbohydrate biosynthetic process	0.013	35	42	0.645876	0.775051		3	GO:0009620	response to fungus	0.027	2	22	0.309119	3.40031		3	GO:0007165	signal transduction	0.0077	28	71	1.78344	4.52229
3	GO:0006082	organic acid metabolic process	0.02	75	125	1.38402	2.3067		3	GO:0009850	auxin metabolic process	0.033	0	6	0	0.927357		3	GO:0006979	response to oxidative stress	0.022	11	20	0.700637	1.27389
3	GO:0031497	chromatin assembly	0.019	26	2	0.479793	0.0369072		3	GO:0010193	response to ozone	0.036	0	5	0	0.772798		3	GO:0046148	pigment biosynthetic process	0.023	5	9	0.318471	0.573248
3	GO:0034728	nucleosome organization	0.026	25	2	0.46134	0.0369072		3	GO:0055085	transmembrane transport	0.038	1	13	0.15456	2.00927		3	GO:0009581	detection of external stimulus	0.045	4	6	0.254777	0.382166
3	GO:0009698	phenylpropanoid metabolic process	0.026	24	30	0.442886	0.553608		4	GO:0006575	cellular amino acid derivative metabolic process	4.2e-14	10	29	1.5456	4.48223		4	GO:0019219	regulation of nucleobase, nucleoside, nucleotide and nucleic acid metabolic process	2.6e-09	55	134	3.50318	8.53503
3	GO:0006629	lipid metabolic process	0.042	55	142	1.01495	2.62041		4	GO:0042398	cellular amino acid derivative biosynthetic process	8.5e-10	7	21	1.08192	3.24575		4	GO:0010556	regulation of macromolecule biosynthetic process	1.6e-09	55	135	3.50318	8.59873
3	GO:0006139	nucleobase, nucleoside, nucleotide and nucleic acid metabolic process	0.042	390	190	7.1969	3.50618		4	GO:0006576	biogenic amine metabolic process	1.9e-09	0	17	0	2.62751		4	GO:0051171	regulation of nitrogen compound metabolic process	1.4e-09	55	134	3.50318	8.53503
4	GO:0006364	rRNA processing	4.4e-07	55	2	1.01495	0.0369072		4	GO:0019438	aromatic compound biosynthetic process	4.5e-09	6	22	0.927357	3.40031		4	GO:0031326	regulation of cellular biosynthetic process	3.1e-09	55	135	3.50318	8.59873
4	GO:0009409	response to cold	7.9e-05	52	32	0.959587	0.590515		4	GO:0043436	oxoacid metabolic process	6.9e-09	5	49	0.772798	7.57342		4	GO:0009889	regulation of biosynthetic process	3.1e-09	55	135	3.50318	8.59873
4	GO:0009765	photosynthesis, light harvesting	9.9e-05	3	18	0.0553608	0.332165		4	GO:0042435	indole derivative biosynthetic process	8.1e-08	0	13	0	2.00927		4	GO:0009723	response to ethylene stimulus	4.6e-09	3	42	0.191083	2.67516
4	GO:0009414	response to water deprivation	0.0001	32	34	0.590515	0.627422		4	GO:0016053	organic acid biosynthetic process	7.5e-08	0	36	0	5.56414		4	GO:0010468	regulation of gene expression	1.7e-08	57	136	3.63057	8.66242
4	GO:0009651	response to salt stress	0.00036	55	62	1.01495	1.14412		4	GO:0009072	aromatic amino acid family metabolic process	1.1e-07	0	15	0	2.31839		4	GO:0031323	regulation of cellular metabolic process	1.7e-08	55	137	3.50318	8.72611
4	GO:0006575	cellular amino acid derivative metabolic process	0.00061	33	62	0.608968	1.14412		4	GO:0042430	indole and derivative metabolic process	2.4e-07	0	13	0	2.00927		4	GO:0080090	regulation of primary metabolic process	4.1e-08	55	135	3.50318	8.59873
4	GO:0042398	cellular amino acid derivative biosynthetic process	0.00062	27	44	0.498247	0.811958		4	GO:0006520	cellular amino acid metabolic process	2.1e-06	2	30	0.309119	4.63679		4	GO:0032870	hormone-mediated signaling	5.8e-08	12	47	0.764331	2.99363
4	GO:0042430	indole and derivative metabolic process	0.00062	2	23	0.0369072	0.424433		4	GO:0009309	amine biosynthetic process	2.2e-06	0	23	0	3.55487		4	GO:0009755	cellular response to hormone stimulus	5.8e-08	12	47	0.764331	2.99363
4	GO:0042435	indole derivative biosynthetic process	0.0035	1	21	0.0184536	0.387525		4	GO:0044106	cellular amine metabolic process	2.9e-06	2	31	0.309119	4.79134		4	GO:0060255	regulation of macromolecule metabolic process	2.8e-07	57	136	3.63057	8.66242
4	GO:0006396	RNA processing	0.0034	113	13	2.08526	0.239897		4	GO:0009698	phenylpropanoid metabolic process	3.7e-05	9	9	1.39104	1.39104		4	GO:0009739	response to gibberellin stimulus	5.7e-07	6	20	0.382166	1.27389
4	GO:0009812	flavonoid metabolic process	0.0054	15	11	0.276804	0.202989		4	GO:0016042	lipid catabolic process	0.00015	8	11	1.23648	1.70015		4	GO:0006351	transcription	1.3e-06	29	94	1.84713	5.98726
4	GO:0006259	DNA metabolic process	0.012	92	11	1.69773	0.202989		4	GO:0006631	fatty acid metabolic process	0.00026	3	16	0.463679	2.47295		4	GO:0051252	regulation of RNA metabolic process	2.9e-06	25	81	1.59236	5.15924
4	GO:0009416	response to light stimulus	0.011	59	71	1.08876	1.3102		4	GO:0044271	nitrogen compound biosynthetic process	0.00042	0	32	0	4.9459		4	GO:0000160	two-component signal transduction system (phosphorelay)	3.3e-06	2	33	0.127389	2.10191
4	GO:0009699	phenylpropanoid biosynthetic process	0.014	22	24	0.405979	0.442886		4	GO:0009651	response to salt stress	0.0019	7	17	1.08192	2.62751		4	GO:0035556	intracellular signaling cascade	6e-06	20	62	1.27389	3.94904
4	GO:0016051	carbohydrate biosynthetic process	0.018	35	42	0.645876	0.775051		4	GO:0009699	phenylpropanoid biosynthetic process	0.0023	6	7	0.927357	1.08192		4	GO:0009416	response to light stimulus	7.8e-06	27	29	1.71975	1.84713
4	GO:0043436	oxoacid metabolic process	0.018	75	125	1.38402	2.3067		4	GO:0009737	response to abscisic acid stimulus	0.0029	5	15	0.772798	2.31839		4	GO:0009737	response to abscisic acid stimulus	3e-05	2	37	0.127389	2.35669
4	GO:0019438	aromatic compound biosynthetic process	0.017	24	46	0.442886	0.848865		4	GO:0044272	sulfur compound biosynthetic process	0.008	0	11	0	1.70015		4	GO:0009733	response to auxin stimulus	4.7e-05	25	18	1.59236	1.1465
4	GO:0034637	cellular carbohydrate biosynthetic process	0.02	27	33	0.498247	0.608968		4	GO:0006855	multidrug transport	0.012	0	9	0	1.39104		4	GO:0009651	response to salt stress	8.4e-05	5	40	0.318471	2.54777
4	GO:0065004	protein-DNA complex assembly	0.036	26	2	0.479793	0.0369072		4	GO:0019760	S-glycoside metabolic process	0.015	0	7	0	1.08192		4	GO:0009414	response to water deprivation	0.00021	2	25	0.127389	1.59236
4	GO:0009698	phenylpropanoid metabolic process	0.036	24	30	0.442886	0.553608		4	GO:0016143	glucosinolate metabolic process	0.015	0	7	0	1.08192		4	GO:0015893	drug transport	0.0011	1	15	0.0636943	0.955414
4	GO:0034728	nucleosome organization	0.037	25	2	0.46134	0.0369072		4	GO:0015893	drug transport	0.017	0	9	0	1.39104		4	GO:0007165	signal transduction	0.0049	28	71	1.78344	4.52229
4	GO:0006334	nucleosome assembly	0.037	25	2	0.46134	0.0369072		4	GO:0044255	cellular lipid metabolic process	0.022	4	21	0.618238	3.24575		4	GO:0006855	multidrug transport	0.007	0	14	0	0.89172
4	GO:0006576	biogenic amine metabolic process	0.04	5	21	0.0922679	0.387525		4	GO:0009620	response to fungus	0.031	2	22	0.309119	3.40031		4	GO:0009110	vitamin biosynthetic process	0.014	4	9	0.254777	0.573248
4	GO:0019684	photosynthesis, light reaction	0.049	7	24	0.129175	0.442886		5	GO:0042398	cellular amino acid derivative biosynthetic process	4.3e-10	7	21	1.08192	3.24575		4	GO:0009743	response to carbohydrate stimulus	0.022	6	18	0.382166	1.1465
4	GO:0016070	RNA metabolic process	0.049	148	21	2.73113	0.387525		5	GO:0006568	tryptophan metabolic process	2.8e-10	0	13	0	2.00927		4	GO:0009311	oligosaccharide metabolic process	0.045	6	4	0.382166	0.254777
5	GO:0034470	ncRNA processing	1.3e-05	70	3	1.29175	0.0553608		5	GO:0006586	indolalkylamine metabolic process	2.8e-10	0	13	0	2.00927		5	GO:0006355	regulation of transcription	1.8e-11	55	134	3.50318	8.53503
5	GO:0009765	photosynthesis, light harvesting	0.00016	3	18	0.0553608	0.332165		5	GO:0006576	biogenic amine metabolic process	8e-10	0	17	0	2.62751		5	GO:0019219	regulation of nucleobase, nucleoside, nucleotide and nucleic acid metabolic process	3.4e-11	55	134	3.50318	8.53503
5	GO:0006260	DNA replication	0.00028	50	0	0.922679	0		5	GO:0019752	carboxylic acid metabolic process	7.8e-10	5	49	0.772798	7.57342		5	GO:0010556	regulation of macromolecule biosynthetic process	2.8e-11	55	135	3.50318	8.59873
5	GO:0042398	cellular amino acid derivative biosynthetic process	0.001	27	44	0.498247	0.811958		5	GO:0031407	oxylipin metabolic process	8.6e-10	0	13	0	2.00927		5	GO:0031326	regulation of cellular biosynthetic process	8.6e-11	55	135	3.50318	8.59873
5	GO:0034660	ncRNA metabolic process	0.00094	81	4	1.49474	0.0738144		5	GO:0046394	carboxylic acid biosynthetic process	1.8e-08	0	36	0	5.56414		5	GO:0010468	regulation of gene expression	6.6e-10	57	136	3.63057	8.66242
5	GO:0042430	indole derivative metabolic process	0.00089	2	23	0.0369072	0.424433		5	GO:0046219	indolalkylamine biosynthetic process	1.9e-08	0	11	0	1.70015		5	GO:0009755	hormone-mediated signaling	2.6e-08	12	47	0.764331	2.99363
5	GO:0006396	RNA processing	0.0042	113	13	2.08526	0.239897		5	GO:0009072	aromatic amino acid family metabolic process	5.5e-08	0	15	0	2.31839		5	GO:0006355	regulation of transcription, DNA-dependent	6.9e-07	25	81	1.59236	5.15924
5	GO:0031407	oxylipin metabolic process	0.004	1	18	0.0184536	0.332165		5	GO:0031408	oxylipin biosynthetic process	5e-08	0	11	0	1.70015		5	GO:0051252	regulation of RNA metabolic process	8.2e-07	25	81	1.59236	5.15924
5	GO:0009451	RNA modification	0.0064	44	4	0.811958	0.0738144		5	GO:0042401	biogenic amine biosynthetic process	6.7e-08	0	13	0	2.00927		5	GO:0009873	ethylene mediated signaling pathway	9.4e-07	1	30	0.0636943	1.91083
5	GO:0009812	flavonoid metabolic process	0.0064	15	11	0.276804	0.202989		5	GO:0042430	indole derivative metabolic process	1.1e-07	0	13	0	2.00927		5	GO:0035556	intracellular signaling cascade	2.3e-06	20	62	1.27389	3.94904
5	GO:0006270	DNA replication initiation	0.0076	10	0	0.184536	0		5	GO:0009073	aromatic amino acid family biosynthetic process	1.7e-07	0	13	0	2.00927		5	GO:0000160	two-component signal transduction system (phosphorelay)	2.1e-06	2	33	0.127389	2.10191
5	GO:0006259	DNA metabolic process	0.011	92	11	1.69773	0.202989		5	GO:0006520	cellular amino acid metabolic process	4.1e-07	2	30	0.309119	4.63679		5	GO:0009639	response to red or far red light	9.8e-06	15	14	0.955414	0.89172
5	GO:0009813	flavonoid biosynthetic process	0.012	15	9	0.276804	0.166082		5	GO:0009309	amine biosynthetic process	6.3e-07	0	23	0	3.55487		5	GO:0010017	red or far red light signaling pathway	0.0018	5	9	0.318471	0.573248
5	GO:0009699	phenylpropanoid biosynthetic process	0.014	22	24	0.405979	0.442886		5	GO:0044106	cellular amine metabolic process	5.9e-07	2	31	0.309119	4.79134		5	GO:0010200	response to chitin	0.003	5	15	0.318471	0.955414
5	GO:0019752	carboxylic acid metabolic process	0.016	75	125	1.38402	2.3067		5	GO:0008652	cellular amino acid biosynthetic process	2.5e-06	0	21	0	3.24575		5	GO:0006855	multidrug transport	0.0088	0	14	0	0.89172
5	GO:0031408	oxylipin biosynthetic process	0.021	1	15	0.0184536	0.276804		5	GO:0009698	phenylpropanoid metabolic process	1.3e-05	9	9	1.39104	1.39104		5	GO:0009740	gibberellin-mediated signaling	0.01	4	5	0.254777	0.318471
5	GO:0034637	cellular carbohydrate biosynthetic process	0.022	27	33	0.498247	0.608968		5	GO:0006631	fatty acid metabolic process	9.7e-05	3	16	0.463679	2.47295		5	GO:0010476	gibberellic acid mediated signaling	0.01	4	5	0.254777	0.318471
5	GO:0009698	phenylpropanoid metabolic process	0.041	24	30	0.442886	0.553608		5	GO:0009699	phenylpropanoid biosynthetic process	0.0013	6	7	0.927357	1.08192		5	GO:0019852	L-ascorbic acid metabolic process	0.016	2	4	0.127389	0.254777
5	GO:0065004	response to UV	0.039	22	6	0.405979	0.110722		5	GO:0006855	multidrug transport	0.0085	0	9	0	1.39104
5	GO:0009411	protein-DNA complex assembly	0.039	26	2	0.479793	0.0369072		5	GO:0019757	glycosinolate metabolic process	0.011	0	7	0	1.08192
5	GO:0034728	nucleosome assembly	0.042	25	2	0.46134	0.0369072		5	GO:0016143	S-glycoside metabolic process	0.011	0	7	0	1.08192
5	GO:0006334	nucleosome organization	0.042	25	2	0.46134	0.0369072		5	GO:0052386	cell wall thickening	0.017	0	6	0	0.927357
5	GO:0006576	biogenic amine metabolic process	0.045	5	21	0.0922679	0.387525		5	GO:0009850	auxin metabolic process	0.039	0	6	0	0.927357
5	GO:0046686	response to cadmium ion	0.045	56	38	1.0334	0.701236		5	GO:0009064	glutamine family amino acid metabolic process	0.05	1	6	0.15456	0.927357
5	GO:0016070	RNA metabolic process	0.045	148	21	2.73113	0.387525
5	GO:0009684	indoleacetic acid biosynthetic process	0.045	1	7	0.0184536	0.129175
