# Supplementary material for: Pre-exposure of Arabidopsis to the abiotic or biotic environmental stimuli “chilling” or “insect eggs” exhibits different transcriptomic responses to herbivory
Source: Sci Rep. 2016 Jun 22;6:28544. doi: 10.1038/srep28544 (PMC4916510; doi:10.1038/srep28544)
Supplement: Supplementary Table S3 [file srep28544-s3.xls]

## Sheet: Table S4
Supplementary Table S3.
Validation of microarray data by qRT-PCR. Values are log2-fold changes. For sample codes: please compare main text.
				Array	qPCR	Array	qPCR	Array	qPCR	Array	qPCR	Array	qPCR	Array	qPCR	Array	qPCR	Array	qPCR	Array	qPCR
Gene category	Reference	AGI	Gene	P1E/C1	P1E/C1	P1*/C1	P1*/C1	P2E/C2	P2E/C2	P2*/C2	P2*/C2	P3E/C3	P3E/C3	P3*/C3	P3*/C3	T/C3	T/C3	P3E+T/C3	P3E+T/C3	P3*+T/C3	P3*+T/C3
egg deposition-responsive		AT5G05340	PRX52	2.02878	1.29167			1.62692	-0.38			1.06514	0.890417
	33	AT2G45220	PME17	3.37361	5.42833			2.46346	1.72333			1.81147	1.16208
	33	AT2G35980	YLS9	1.32585	1.04167			0.993794	-0.343333			0.75594	0.470417
		AT1G58270	ZW9	-2.04164	-1.305			0.158491	-0.693333			0.709929	0.362083
chilling-responsive marker genes	22, 43	AT3G55580	TCF1			3.07044	3.62333
	22, 38, 39, 40	AT4G25470	CBF2			2.66198	2.4
early, transiently chilling-induced		AT1G77120	ADH1			4.93198	5.07			-0.0238525	0.748333			-0.208003	-0.24125
		AT2G02100	PDF2.2			4.35614	4.86			0.535221	0.215			0.303828	0.495417
		AT5G20630	GER3			2.02878	2.02878			-0.606955	0.908333			0.00428758	-0.00791667
late chilling-induced		AT3G25900	HMT1			0.31	-0.172994			0.309505	1.58833			1.3027	1.53875
early, transiently chilling-repressed chilling-attenuated feeding-induction; JA-associated		AT4G33790	CER4			-2.52843	-6.13333			-0.142517	2.185			1.2518	1.60542
		AT1G32640	MYC2			-3.18159	-2.92333			0.111122	-0.425			-0.867361	-0.667083	2.04343	2.17958	2.17647	2.47125	0.683728	0.90625
		AT2G46370	JAR1													1.30063	1.49375	1.05989	0.895417	-0.783704	-0.442917
feeding-induced; JA-associated		AT5G24780	VSP1													4.80834	5.11542	4.62248	4.73708	5.46634	5.87208
feeding-repressed		AT4G21760	BGLU47													-2.45964	-1.66125	-1.91315	-1.67958	-2.37964	-1.24125
		AT1G15550	GA4													-3.45134	-5.31167	-2.86246	-5.47667	-1.09861	-2.405
		AT1G62510	AT1G62510													-3.09046	-2.06125	-2.80246	-2.60625	-1.21485	-1.30792
chilling-attenuated feeding-induction		AT2G40370	LAC5													1.77959	2.54208	2.10845	2.41708	0.117055	-0.20125
		AT1G27730	ZAT10													1.80186	1.06875	1.09255	0.370417	0.137194	-0.397917
		AT4G06746	RAP2.9													2.81673	2.16125	2.59532	1.62958	0.493864	0.597917
