# Supplementary material for: Pre-exposure of Arabidopsis to the abiotic or biotic environmental stimuli “chilling” or “insect eggs” exhibits different transcriptomic responses to herbivory
Source: Sci Rep. 2016 Jun 22;6:28544. doi: 10.1038/srep28544 (PMC4916510; doi:10.1038/srep28544)
Supplement: Supplementary Table S4 [file srep28544-s4.xls]

## Sheet: Table S4
Supplementary Table S4.
List of all significantly regulated jasmonic acid pathway genes (Padj ≤0.05) with ≥2-fold expression change in chilled leaves compared to untreated leaves (column P1*/C1), egg-deposited leaves compared to untreated leaves (column P1E/C1), feeding damaged leaves compared to untreated leaves (column T/C3), and chilled, feeding damaged leaves compared to feeding damaged leaves (column P3*+T/T). The …
TAIR ID	Gene Name	GO Term	GO ID	P1*/C1	P1E/C1	T/C3	P3*+T/T
AT2G32800	AP4.3A	cellular response to jasmonic acid stimulus	GO:0071395	-1.5008		1.11974
AT3G15356		cellular response to jasmonic acid stimulus	GO:0071395	-2.69806		4.56253
AT5G54060	UF3GT	cellular response to jasmonic acid stimulus	GO:0071395	1.60027
AT1G42540	ATGLR3.3	induced systemic resistance, jasmonic acid mediated signaling pathway	GO:0009864				-1.04384
AT2G41370	BOP2	induced systemic resistance, jasmonic acid mediated signaling pathway	GO:0009864
AT2G43790	ATMAPK6	induced systemic resistance, jasmonic acid mediated signaling pathway	GO:0009864
AT2G46370	AtGH3.11	induced systemic resistance, jasmonic acid mediated signaling pathway	GO:0009864	-1.36112		1.30063	-2.08433
AT3G15210	ATERF-4	induced systemic resistance, jasmonic acid mediated signaling pathway	GO:0009864			1.44771
AT3G51480	ATGLR3.6	induced systemic resistance, jasmonic acid mediated signaling pathway	GO:0009864
AT3G56400	ATWRKY70	induced systemic resistance, jasmonic acid mediated signaling pathway	GO:0009864	-3.89776
AT3G57130	BOP1	induced systemic resistance, jasmonic acid mediated signaling pathway	GO:0009864
AT4G03400	DFL2	induced systemic resistance, jasmonic acid mediated signaling pathway	GO:0009864				-1.41519
AT5G40440	ATMKK3	induced systemic resistance, jasmonic acid mediated signaling pathway	GO:0009864
AT5G47220	ATERF-2	induced systemic resistance, jasmonic acid mediated signaling pathway	GO:0009864	-2.71317
EDS8	EDS8	induced systemic resistance, jasmonic acid mediated signaling pathway	GO:0009864
AT1G06160	ORA59	jasmonic acid and ethylene-dependent systemic resistance	GO:0009861	-2.69243		1.88392
AT2G39940	COI1	jasmonic acid and ethylene-dependent systemic resistance	GO:0009861
AT2G46370	AtGH3.11	jasmonic acid and ethylene-dependent systemic resistance	GO:0009861	-1.36112		1.30063	-2.08433
AT3G01310		jasmonic acid and ethylene-dependent systemic resistance	GO:0009861
AT3G14840		jasmonic acid and ethylene-dependent systemic resistance	GO:0009861
AT4G01370	ATMPK4	jasmonic acid and ethylene-dependent systemic resistance	GO:0009861
AT4G38130	ATHD1	jasmonic acid and ethylene-dependent systemic resistance	GO:0009861	1.2036
AT5G44420	LCR77	jasmonic acid and ethylene-dependent systemic resistance	GO:0009861			9.11277
AT1G66340	AtETR1	jasmonic acid and ethylene-dependent systemic resistance, ethylene mediated signaling pathway	GO:0009871
AT3G12500	ATHCHIB	jasmonic acid and ethylene-dependent systemic resistance, ethylene mediated signaling pathway	GO:0009871	-2.31931		2.08382
AT5G03280	ATEIN2	jasmonic acid and ethylene-dependent systemic resistance, ethylene mediated signaling pathway	GO:0009871
AT5G40990	GLIP1	jasmonic acid and ethylene-dependent systemic resistance, ethylene mediated signaling pathway	GO:0009871		2.50187
AT4G01370	ATMPK4	jasmonic acid and ethylene-dependent systemic resistance, jasmonic acid mediated signaling pathway	GO:0009868
AT5G64930	CPR5	jasmonic acid and ethylene-dependent systemic resistance, jasmonic acid mediated signaling pathway	GO:0009868
AT1G05800	DGL	jasmonic acid biosynthetic process	GO:0009695
AT1G13280	AOC4	jasmonic acid biosynthetic process	GO:0009695	-3.12126
AT1G17420	ATLOX3	jasmonic acid biosynthetic process	GO:0009695	-3.48644	-2.52373	3.65707
AT1G19640	JMT	jasmonic acid biosynthetic process	GO:0009695	-1.49536	-1.5651	1.67957
AT1G20510	OPCL1	jasmonic acid biosynthetic process	GO:0009695	-3.09468	-1.49452	1.67927
AT1G55020	ATLOX1	jasmonic acid biosynthetic process	GO:0009695	-1.64684
AT1G61850		jasmonic acid biosynthetic process	GO:0009695
AT1G67560	ATLOX6	jasmonic acid biosynthetic process	GO:0009695	-1.25826
AT1G72520	ATLOX4	jasmonic acid biosynthetic process	GO:0009695	-2.1328	-1.8678	3.10682
AT2G06050	AtOPR3	jasmonic acid biosynthetic process	GO:0009695	-4.49573	-2.78458	3.05622
AT2G33150	KAT2	jasmonic acid biosynthetic process	GO:0009695
AT2G35690	ACX5	jasmonic acid biosynthetic process	GO:0009695
AT2G43710	AtSSI2	jasmonic acid biosynthetic process	GO:0009695
AT2G44810	DAD1	jasmonic acid biosynthetic process	GO:0009695			2.60264	-2.95869
AT3G25760	AOC1	jasmonic acid biosynthetic process	GO:0009695	-4.70214	-2.51122	2.00552
AT3G25770	AOC2	jasmonic acid biosynthetic process	GO:0009695	-3.20053	-2.04209	1.83373
AT3G25780	AOC3	jasmonic acid biosynthetic process	GO:0009695	-3.47293	-1.80399	3.04102
AT3G45140	ATLOX2	jasmonic acid biosynthetic process	GO:0009695	-3.96621	-1.45883	1.44476
AT4G05160		jasmonic acid biosynthetic process	GO:0009695
AT4G16760	ACX1	jasmonic acid biosynthetic process	GO:0009695	-1.24086
AT4G29010	AIM1	jasmonic acid biosynthetic process	GO:0009695	-1.37754
AT5G42650	AOS	jasmonic acid biosynthetic process	GO:0009695	-3.90325	-1.8467	1.62706
AT5G63380		jasmonic acid biosynthetic process	GO:0009695
AT1G14920	GAI	jasmonic acid mediated signaling pathway	GO:0009867
AT1G15750	TPL	jasmonic acid mediated signaling pathway	GO:0009867
AT1G17440	CKH1	jasmonic acid mediated signaling pathway	GO:0009867	-1.07814
AT1G19180	AtJAZ1	jasmonic acid mediated signaling pathway	GO:0009867			2.59375
AT1G19640	JMT	jasmonic acid mediated signaling pathway	GO:0009867	-1.49536	-1.5651	1.67957
AT1G25540	MED25	jasmonic acid mediated signaling pathway	GO:0009867
AT1G28480	GRX480	jasmonic acid mediated signaling pathway	GO:0009867	-2.98944		3.24222
AT1G32230	ATP8	jasmonic acid mediated signaling pathway	GO:0009867
AT1G32640	ATMYC2	jasmonic acid mediated signaling pathway	GO:0009867	-3.18159	-1.69571	2.04343	-1.35971
AT1G53130	GRI	jasmonic acid mediated signaling pathway	GO:0009867
AT1G66350	RGL	jasmonic acid mediated signaling pathway	GO:0009867			1.48927
AT1G72260	THI2.1	jasmonic acid mediated signaling pathway	GO:0009867	-3.18398	-2.5323	2.79188
AT1G79380	RGLG4	jasmonic acid mediated signaling pathway	GO:0009867
AT2G01570	RGA	jasmonic acid mediated signaling pathway	GO:0009867
AT2G18790	HY3	jasmonic acid mediated signaling pathway	GO:0009867
AT2G39940	COI1	jasmonic acid mediated signaling pathway	GO:0009867
AT2G44050	COS1	jasmonic acid mediated signaling pathway	GO:0009867
AT3G01530	ATMYB57	jasmonic acid mediated signaling pathway	GO:0009867
AT3G03450	RGL2	jasmonic acid mediated signaling pathway	GO:0009867	-1.45182			-1.81943
AT3G03760	LBD20	jasmonic acid mediated signaling pathway	GO:0009867
AT3G11820	AT-SYR1	jasmonic acid mediated signaling pathway	GO:0009867			1.24679
AT3G15500	ANAC055	jasmonic acid mediated signaling pathway	GO:0009867			2.37968	-1.54999
AT3G17860	JAI3	jasmonic acid mediated signaling pathway	GO:0009867	-1.57736	-1.28145
AT3G22275		jasmonic acid mediated signaling pathway	GO:0009867	-2.64827	-1.97087	1.92377	-2.29907
AT3G23240	ATERF1	jasmonic acid mediated signaling pathway	GO:0009867	-2.49276		1.52239	-1.60616
AT3G27810	ATMYB21	jasmonic acid mediated signaling pathway	GO:0009867
AT3G50660	AtDWF4	jasmonic acid mediated signaling pathway	GO:0009867
AT3G52400	ATSYP122	jasmonic acid mediated signaling pathway	GO:0009867			2.23924
AT4G02570	ATCUL1	jasmonic acid mediated signaling pathway	GO:0009867
AT4G11260	ATSGT1B	jasmonic acid mediated signaling pathway	GO:0009867
AT4G28910	NINJA	jasmonic acid mediated signaling pathway	GO:0009867
AT4G34460	AGB1	jasmonic acid mediated signaling pathway	GO:0009867				1.05289
AT5G11270	OCP3	jasmonic acid mediated signaling pathway	GO:0009867	1.76616
AT5G26170	ATWRKY50	jasmonic acid mediated signaling pathway	GO:0009867
AT5G40350	AtMYB24	jasmonic acid mediated signaling pathway	GO:0009867
AT5G53060	RCF3	jasmonic acid mediated signaling pathway	GO:0009867
AT5G63970	RGLG3	jasmonic acid mediated signaling pathway	GO:0009867		-1.00996	1.19588
AT5G64810	ATWRKY51	jasmonic acid mediated signaling pathway	GO:0009867	-2.49672
JOE1	JOE1	jasmonic acid mediated signaling pathway	GO:0009867
JOE2	JOE2	jasmonic acid mediated signaling pathway	GO:0009867
JUE1	JUE1	jasmonic acid mediated signaling pathway	GO:0009867
JUE2	JUE2	jasmonic acid mediated signaling pathway	GO:0009867
AT1G19640	JMT	jasmonic acid metabolic process	GO:0009694	-1.49536	-1.5651	1.67957
AT1G26360	ATMES13	jasmonic acid metabolic process	GO:0009694
AT1G33990	ATMES14	jasmonic acid metabolic process	GO:0009694
AT1G44350	ILL6	jasmonic acid metabolic process	GO:0009694	-5.48662	-3.19083	3.14102	-1.97239
AT1G69240	ATMES15	jasmonic acid metabolic process	GO:0009694			-1.02379
AT2G23550	ABE1	jasmonic acid metabolic process	GO:0009694
AT2G23560	ATMES7	jasmonic acid metabolic process	GO:0009694	-1.50854	-2.26722	3.31098	-1.69166
AT2G23580	ABE4	jasmonic acid metabolic process	GO:0009694
AT2G23590	ATMES8	jasmonic acid metabolic process	GO:0009694
AT2G23600	ACL	jasmonic acid metabolic process	GO:0009694
AT2G23610	ATMES3	jasmonic acid metabolic process	GO:0009694
AT2G23620	ATMES1	jasmonic acid metabolic process	GO:0009694
AT2G46370	AtGH3.11	jasmonic acid metabolic process	GO:0009694	-1.36112		1.30063	-2.08433
AT3G10870	ATMES17	jasmonic acid metabolic process	GO:0009694
AT3G48520	CYP94B3	jasmonic acid metabolic process	GO:0009694		-3.51993	5.03196
AT3G50440	ATMES10	jasmonic acid metabolic process	GO:0009694	-1.90142
AT4G03400	DFL2	jasmonic acid metabolic process	GO:0009694				-1.41519
AT4G09900	ATMES12	jasmonic acid metabolic process	GO:0009694	-1.25309		-1.69631
AT4G16690	ATMES16	jasmonic acid metabolic process	GO:0009694	2.44875			-1.69466
AT4G37150	ATMES9	jasmonic acid metabolic process	GO:0009694
AT5G07010	ATST2A	jasmonic acid metabolic process	GO:0009694	-4.52749	-3.13112	2.98804
AT5G10300	AtHNL	jasmonic acid metabolic process	GO:0009694	-3.76093	-2.18814	2.65049	-1.07243
AT5G58310	ATMES18	jasmonic acid metabolic process	GO:0009694			-1.40141
AT1G53130	GRI	regulation of jasmonic acid biosynthetic process	GO:0080141
AT4G03560	ATCCH1	regulation of jasmonic acid biosynthetic process	GO:0080141	-1.06316
AT5G05280	DAF	regulation of jasmonic acid biosynthetic process	GO:0080141
AT5G63980	ALX8	regulation of jasmonic acid biosynthetic process	GO:0080141
AT1G17380	JAZ5	regulation of jasmonic acid mediated signaling pathway	GO:2000022	-3.20895	-2.70226	3.63747
AT1G19180	AtJAZ1	regulation of jasmonic acid mediated signaling pathway	GO:2000022			2.59375
AT1G30135	JAZ8	regulation of jasmonic acid mediated signaling pathway	GO:2000022	-2.38918	-1.6539	3.77762
AT1G48500	AtJAZ4	regulation of jasmonic acid mediated signaling pathway	GO:2000022
AT1G64280	ATNPR1	regulation of jasmonic acid mediated signaling pathway	GO:2000022
AT1G70700	JAZ9	regulation of jasmonic acid mediated signaling pathway	GO:2000022	-3.38083	-2.48615	1.99941	-1.32164
AT1G72450	JAZ6	regulation of jasmonic acid mediated signaling pathway	GO:2000022	-2.95881	-1.8461	1.55146
AT1G74950	JAZ2	regulation of jasmonic acid mediated signaling pathway	GO:2000022	-3.21922	-2.24976	1.89042
AT2G28290	CHR3	regulation of jasmonic acid mediated signaling pathway	GO:2000022
AT2G34600	JAZ7	regulation of jasmonic acid mediated signaling pathway	GO:2000022			1.29631
AT2G43710	AtSSI2	regulation of jasmonic acid mediated signaling pathway	GO:2000022
AT3G17860	JAI3	regulation of jasmonic acid mediated signaling pathway	GO:2000022	-1.57736	-1.28145
AT3G22275		regulation of jasmonic acid mediated signaling pathway	GO:2000022	-2.64827	-1.97087	1.92377	-2.29907
AT3G43440	JAZ11	regulation of jasmonic acid mediated signaling pathway	GO:2000022
AT3G52430	ATPAD4	regulation of jasmonic acid mediated signaling pathway	GO:2000022
AT4G04920	AtSFR6	regulation of jasmonic acid mediated signaling pathway	GO:2000022
AT4G19660	ATNPR4	regulation of jasmonic acid mediated signaling pathway	GO:2000022	-1.5255			1.44296
AT4G32570	TIFY8	regulation of jasmonic acid mediated signaling pathway	GO:2000022			-1.17865
AT5G11270	OCP3	regulation of jasmonic acid mediated signaling pathway	GO:2000022	1.76616
AT5G13220	JAS1	regulation of jasmonic acid mediated signaling pathway	GO:2000022	-5.42334	-3.563	4.2879
AT5G20900	JAZ12	regulation of jasmonic acid mediated signaling pathway	GO:2000022	-1.9799	-1.04257
AT5G67300	ATMYB44	regulation of jasmonic acid mediated signaling pathway	GO:2000022			1.18761	-1.30561
AT5G25752	ATRBL11	regulation of jasmonic acid metabolic process	GO:0080140
AT1G01060	LHY	response to jasmonic acid	GO:0009753	4.01938			-2.06393
AT1G06160	ORA59	response to jasmonic acid	GO:0009753	-2.69243		1.88392
AT1G06180	ATMYB13	response to jasmonic acid	GO:0009753	1.80425			-1.81764
AT1G06910	TRFL7	response to jasmonic acid	GO:0009753
AT1G07640	OBP2	response to jasmonic acid	GO:0009753
AT1G08810	AtMYB60	response to jasmonic acid	GO:0009753
AT1G13960	WRKY4	response to jasmonic acid	GO:0009753
AT1G15520	ABCG40	response to jasmonic acid	GO:0009753
AT1G17380	JAZ5	response to jasmonic acid	GO:0009753	-3.20895	-2.70226	3.63747
AT1G17420	ATLOX3	response to jasmonic acid	GO:0009753	-3.48644	-2.52373	3.65707
AT1G17520		response to jasmonic acid	GO:0009753
AT1G17750	AtPEPR2	response to jasmonic acid	GO:0009753		-1.04532	2.17338	-1.10246
AT1G18150	ATMPK8	response to jasmonic acid	GO:0009753
AT1G18570	AtMYB51	response to jasmonic acid	GO:0009753	-1.80586		1.02563
AT1G18710	AtMYB47	response to jasmonic acid	GO:0009753		-1.90303	2.38776
AT1G19180	AtJAZ1	response to jasmonic acid	GO:0009753			2.59375
AT1G19570	ATDHAR1	response to jasmonic acid	GO:0009753	-2.91751	-1.98077	1.80982
AT1G21910	DREB26	response to jasmonic acid	GO:0009753
AT1G28290	AGP31	response to jasmonic acid	GO:0009753
AT1G32640	ATMYC2	response to jasmonic acid	GO:0009753	-3.18159	-1.69571	2.04343	-1.35971
AT1G43160	RAP2.6	response to jasmonic acid	GO:0009753		-3.2467	3.82041	-3.75221
AT1G44350	ILL6	response to jasmonic acid	GO:0009753	-5.48662	-3.19083	3.14102	-1.97239
AT1G47510	5PTASE11	response to jasmonic acid	GO:0009753	1.51745		2.18408	-3.01294
AT1G49010		response to jasmonic acid	GO:0009753	1.04664			-1.00996
AT1G49950	ATTRB1	response to jasmonic acid	GO:0009753
AT1G51360	ATDABB1	response to jasmonic acid	GO:0009753
AT1G53940	GLIP2	response to jasmonic acid	GO:0009753
AT1G54040	ESP	response to jasmonic acid	GO:0009753	-2.50619
AT1G55020	ATLOX1	response to jasmonic acid	GO:0009753	-1.64684
AT1G56650	ATMYB75	response to jasmonic acid	GO:0009753	-1.93336	-2.17094		-2.66702
AT1G57560	AtMYB50	response to jasmonic acid	GO:0009753			2.618
AT1G58220		response to jasmonic acid	GO:0009753
AT1G61120	GES	response to jasmonic acid	GO:0009753	-6.24126	-2.57949	4.76229	-2.24671
AT1G61340	AtFBS1	response to jasmonic acid	GO:0009753
AT1G66370	AtMYB113	response to jasmonic acid	GO:0009753		-1.27878	3.97257	-2.29162
AT1G66380	AtMYB114	response to jasmonic acid	GO:0009753	-1.91062	-1.68201		-2.65268
AT1G70000		response to jasmonic acid	GO:0009753				-2.41403
AT1G70170	MMP	response to jasmonic acid	GO:0009753		1.5169	1.21518	-1.41985
AT1G70700	JAZ9	response to jasmonic acid	GO:0009753	-3.38083	-2.48615	1.99941	-1.32164
AT1G71030	ATMYBL2	response to jasmonic acid	GO:0009753	-2.56704
AT1G72450	JAZ6	response to jasmonic acid	GO:0009753	-2.95881	-1.8461	1.55146
AT1G73080	ATPEPR1	response to jasmonic acid	GO:0009753			2.04143
AT1G74020	SS2	response to jasmonic acid	GO:0009753				-1.10006
AT1G74430	ATMYB95	response to jasmonic acid	GO:0009753	-3.42681	-1.26853	1.89524
AT1G74840		response to jasmonic acid	GO:0009753
AT1G74950	JAZ2	response to jasmonic acid	GO:0009753	-3.21922	-2.24976	1.89042
AT1G76930	ATEXT1	response to jasmonic acid	GO:0009753		1.88198	1.67663
AT1G79180	ATMYB63	response to jasmonic acid	GO:0009753
AT2G14580	ATPRB1	response to jasmonic acid	GO:0009753	-3.4525
AT2G14610	ATPR1	response to jasmonic acid	GO:0009753	-5.84207
AT2G24210	TPS10	response to jasmonic acid	GO:0009753	-4.73367	-3.9686	2.30076
AT2G24850	TAT	response to jasmonic acid	GO:0009753	-8.28312		3.44036
AT2G26690		response to jasmonic acid	GO:0009753	-1.10651
AT2G28900	ATOEP16-1	response to jasmonic acid	GO:0009753	2.08396
AT2G31180	ATMYB14	response to jasmonic acid	GO:0009753
AT2G34600	JAZ7	response to jasmonic acid	GO:0009753			1.29631
AT2G34810		response to jasmonic acid	GO:0009753	-4.64934	-2.05636	2.43374
AT2G36890	ATMYB38	response to jasmonic acid	GO:0009753
AT2G37630	AS1	response to jasmonic acid	GO:0009753	1.17788		-1.1353
AT2G39030	NATA1	response to jasmonic acid	GO:0009753	-6.1774	-3.05344	4.1353
AT2G39730	RCA	response to jasmonic acid	GO:0009753
AT2G39770	CYT1	response to jasmonic acid	GO:0009753	-1.5521	-1.3346
AT2G39940	COI1	response to jasmonic acid	GO:0009753
AT2G46370	AtGH3.11	response to jasmonic acid	GO:0009753	-1.36112		1.30063	-2.08433
AT2G46410	CPC	response to jasmonic acid	GO:0009753
AT2G46830	AtCCA1	response to jasmonic acid	GO:0009753	2.16579			-2.4448
AT3G03760	LBD20	response to jasmonic acid	GO:0009753
AT3G05420	ACBP4	response to jasmonic acid	GO:0009753
AT3G06490	AtMYB108	response to jasmonic acid	GO:0009753
AT3G09600	LCL5	response to jasmonic acid	GO:0009753				-2.38733
AT3G09940	ATMDAR3	response to jasmonic acid	GO:0009753	-6.81538		5.41642	-1.91688
AT3G15510	ANAC056	response to jasmonic acid	GO:0009753
AT3G16350		response to jasmonic acid	GO:0009753				-1.12923
AT3G16470	JAL35	response to jasmonic acid	GO:0009753	-6.30819	-3.63516	3.68049
AT3G16770	ATEBP	response to jasmonic acid	GO:0009753	-2.41489
AT3G23050	AXR2	response to jasmonic acid	GO:0009753
AT3G23250	ATMYB15	response to jasmonic acid	GO:0009753			2.9294	-1.42838
AT3G27810	ATMYB21	response to jasmonic acid	GO:0009753
AT3G28910	ATMYB30	response to jasmonic acid	GO:0009753
AT3G45140	ATLOX2	response to jasmonic acid	GO:0009753	-3.96621	-1.45883	1.44476
AT3G46590	ATTRP2	response to jasmonic acid	GO:0009753	1.69711
AT3G47600	ATMYB94	response to jasmonic acid	GO:0009753
AT3G48360	ATBT2	response to jasmonic acid	GO:0009753			1.06625	1.04298
AT3G49850	ATTRB3	response to jasmonic acid	GO:0009753
AT3G50480	HR4	response to jasmonic acid	GO:0009753	-1.62803		1.44933
AT3G50660	AtDWF4	response to jasmonic acid	GO:0009753
AT3G51420	ATSSL4	response to jasmonic acid	GO:0009753
AT3G51430	SSL5	response to jasmonic acid	GO:0009753	-1.85756
AT3G51440		response to jasmonic acid	GO:0009753	-4.40532		1.88967
AT3G51450		response to jasmonic acid	GO:0009753	-4.12112	-2.03893	1.89606
AT3G55730	AtMYB109	response to jasmonic acid	GO:0009753
AT3G56400	ATWRKY70	response to jasmonic acid	GO:0009753	-3.89776
AT3G61250	AtMYB17	response to jasmonic acid	GO:0009753
AT4G01060	CPL3	response to jasmonic acid	GO:0009753			-1.8741
AT4G01280		response to jasmonic acid	GO:0009753				-1.04872
AT4G02570	ATCUL1	response to jasmonic acid	GO:0009753
AT4G05100	AtMYB74	response to jasmonic acid	GO:0009753			1.85712	-2.5986
AT4G09460	AtMYB6	response to jasmonic acid	GO:0009753
AT4G11280	ACS6	response to jasmonic acid	GO:0009753
AT4G12030	BASS5	response to jasmonic acid	GO:0009753
AT4G12570	UPL5	response to jasmonic acid	GO:0009753
AT4G12670		response to jasmonic acid	GO:0009753
AT4G14110	COP9	response to jasmonic acid	GO:0009753
AT4G16740	ATTPS03	response to jasmonic acid	GO:0009753	-3.87482	-3.75952	2.75916	-1.73485
AT4G19810	ChiC	response to jasmonic acid	GO:0009753	2.6544	1.52014	1.62954	-1.45707
AT4G22880	ANS	response to jasmonic acid	GO:0009753	3.67453
AT4G23100	ATECS1	response to jasmonic acid	GO:0009753
AT4G23600	CORI3	response to jasmonic acid	GO:0009753	-3.95908	-1.79949	1.73067
AT4G26850	VTC2	response to jasmonic acid	GO:0009753				-2.09926
AT4G28910	NINJA	response to jasmonic acid	GO:0009753
AT4G32940	GAMMA-VPE	response to jasmonic acid	GO:0009753
AT4G34710	ADC2	response to jasmonic acid	GO:0009753		-2.22338	2.36654	-1.4142
AT4G34990	AtMYB32	response to jasmonic acid	GO:0009753	2.48053		1.32426	-2.22803
AT4G35770	ATSEN1	response to jasmonic acid	GO:0009753	-6.3149			1.6095
AT4G35890	AtLARP1c	response to jasmonic acid	GO:0009753
AT4G37260	ATMYB73	response to jasmonic acid	GO:0009753
AT4G37760	SQE3	response to jasmonic acid	GO:0009753				-1.164
AT4G38620	ATMYB4	response to jasmonic acid	GO:0009753	2.52585
AT5G02840	LCL1	response to jasmonic acid	GO:0009753
AT5G03280	ATEIN2	response to jasmonic acid	GO:0009753
AT5G07010	ATST2A	response to jasmonic acid	GO:0009753	-4.52749	-3.13112	2.98804
AT5G07690	ATMYB29	response to jasmonic acid	GO:0009753
AT5G07700	AtMYB76	response to jasmonic acid	GO:0009753
AT5G08790	anac081	response to jasmonic acid	GO:0009753				-1.13096
AT5G09980	PROPEP4	response to jasmonic acid	GO:0009753	-2.16846	-1.55406	2.0745	-1.21245
AT5G10280	ATMYB64	response to jasmonic acid	GO:0009753
AT5G13220	JAS1	response to jasmonic acid	GO:0009753	-5.42334	-3.563	4.2879
AT5G13330	Rap2.6L	response to jasmonic acid	GO:0009753			4.2674	-1.85035
AT5G13930	ATCHS	response to jasmonic acid	GO:0009753	2.76868
AT5G15310	ATMIXTA	response to jasmonic acid	GO:0009753			-1.39043
AT5G18860	NSH3	response to jasmonic acid	GO:0009753	-1.28177	-1.00409
AT5G24770	ATVSP2	response to jasmonic acid	GO:0009753	-7.62519	-4.78935	4.06823
AT5G24780	ATVSP1	response to jasmonic acid	GO:0009753	-7.10276	-4.775	4.80834
AT5G27380	AtGSH2	response to jasmonic acid	GO:0009753	-1.25946
AT5G37260	CIR1	response to jasmonic acid	GO:0009753	5.37726		1.07382	-1.18305
AT5G37500	GORK	response to jasmonic acid	GO:0009753	1.89229
AT5G40350	AtMYB24	response to jasmonic acid	GO:0009753
AT5G42650	AOS	response to jasmonic acid	GO:0009753	-3.90325	-1.8467	1.62706
AT5G44420	LCR77	response to jasmonic acid	GO:0009753			9.11277
AT5G46050	ATPTR3	response to jasmonic acid	GO:0009753	-1.19388	1.54524	1.67963
AT5G46760	MYC3	response to jasmonic acid	GO:0009753	-1.41187
AT5G47390		response to jasmonic acid	GO:0009753	-1.70867			1.36865
AT5G52660		response to jasmonic acid	GO:0009753				-1.75589
AT5G55120	VTC5	response to jasmonic acid	GO:0009753	-1.94951	-1.57406	1.13933	-1.41658
AT5G59430	ATTRP1	response to jasmonic acid	GO:0009753	-1.3946		-1.45529	1.78935
AT5G59780	ATMYB59	response to jasmonic acid	GO:0009753	-2.73906			-1.08602
AT5G60890	ATMYB34	response to jasmonic acid	GO:0009753	-2.89999	-1.27213	1.98344	-1.71676
AT5G61420	AtMYB28	response to jasmonic acid	GO:0009753			-1.12709
AT5G64900	ATPEP1	response to jasmonic acid	GO:0009753
AT5G67300	ATMYB44	response to jasmonic acid	GO:0009753			1.18761	-1.30561
AT5G67480	ATBT4	response to jasmonic acid	GO:0009753		-1.39511
AT5G67580	ATTBP3	response to jasmonic acid	GO:0009753
CEX1	CEX1	response to jasmonic acid	GO:0009753
JIN4	JIN4	response to jasmonic acid	GO:0009753
AT1G74100	ATSOT16	response to jasmonic acid stimulus involved in jasmonic acid and ethylene-dependent systemic resistance	GO:0032260	-2.06225	-1.30367	1.06212
