# Supplementary material for: Pre-exposure of Arabidopsis to the abiotic or biotic environmental stimuli “chilling” or “insect eggs” exhibits different transcriptomic responses to herbivory
Source: Sci Rep. 2016 Jun 22;6:28544. doi: 10.1038/srep28544 (PMC4916510; doi:10.1038/srep28544)
Supplement: Supplementary Table S5 [file srep28544-s5.xls]

## Sheet: Tabelle1
Supplementary Table S5.
Primers used for qRT-PCR analyses.
AGI code	Gene	Forward Primer	Reverse Primer
AT3G18780	ACT2	CTTCCCTCAGCACATTCCAG	GACCTGCCTCATCATACTCG
AT1G58270	ZW9	TGGATACAATTGGACGCTCCT	GGATTGGTGATGAGGCTTGAG
AT2G35980	YLS9	TCTCATCTTCTGGCTCATCGT	TGGGTTACGGACAGGAACAG
AT2G45220	PME17	GTTGAGAGGTGATGGTATAGGG	CTATAAACCCGTCTCCGACC
AT5G05340	PRX52	TATCCTCCGTCTCTTCTTCCA	TTGTCGATCACATTAAACCCAC
AT5G24780	VSP1	TCGAGAATCTCAAGGCTGTTGGTG	TCAACTTCGATCCGTTTGGCTTG
AT1G32640	MYC2	AACCACGTCGAAGCAGAGAGAC	TTGGTACAACCGCTCGTAACGC
AT2G46370	JAR1	GTCATCACAAATTACGCAGGGTTG	TCTCTTTCGGTGTTCTTGTCGATG
AT1G62510		ATAGCCAAATGCCCTAGAGAC	CCTCAAGATCAGCGAGTCCT
AT1G15550	GA4	TCAATAAGCAAATGTGGTCCGA	CAACGATATCGCAGTAGTTGAG
AT4G21760	BGLU47	AAAGTCGCTGTTGATCATTACC	TTCACATCTCCAAATCTTCCCT
AT2G40370	LAC5	TGGTGGCATGCTCATAGTTCGTG	TTGCGTCCCACCATTCACCAAG
AT4G06746	RAP2.9	AGCTAGAGTCGACGCAGAGTTG	TGCCTCCGGCAACTTATTCATGTC
AT1G27730	ZAT10	TCACAAGGCAAGCCACCGTAAG	TTGTCGCCGACGAGGTTGAATG
AT3G55580	TCF1	AATTGCATGTGGAGGGCGACAC	TGTACTTCCTTGGCCACACTGTC
AT4G25470	CBF2	TGGATGAAGAGGCGATGTTGGG	AGCATCCCTTCGGCCATGTTATC
AT4G33790	CER4	CAAACTCACGTGCTTCCTCTGTG	ACTACCATATCTGCCGGCATCAC
AT1G77120	ADH1	GCATTTGAATGTGTCCACGATGGC	GAAGGCATCGTCTTTGCTTGGC
AT2G02100	PDF2.2	ATATTCGTCGCCACTGGGATGG	AACCTATGGCTCTGCGACTCAC
AT5G20630	GER3	TGACCCAAAGGGTCCTCAAAGC	TTTCGGTGACTTGGTCAGGGTTC
AT3G25900	HMT1	TGGTATTAACTGCGCACCTCCTC	CGATTGCTTTCTTCGTCAGCTTGG
